# Supplementary material for: Photothermal-enabled single-atom catalysts for high-efficiency hydrogen peroxide photosynthesis from natural seawater
Source: Nat Commun. 2023 Apr 29;14:2493. doi: 10.1038/s41467-023-38211-3 (PMC10148870; doi:10.1038/s41467-023-38211-3)
Supplement: Supplementary file 3 — Source Data [file 41467_2023_38211_MOESM3_ESM.xlsx]

## Sheet: Figure 1d
Figure 1d		Co-CN@G											Co-CN
		B.E.(eV)	Intensity (a. u.)										B.E.(eV)	Intensity (a. u.)
		298.68	11270.7	11405.7	11270.7	11270.7	11332.6	11316.3	11298.1	11270.7	-134.964		299.11	5625.76	5625.76	5625.76	5625.76	5625.76	0
		298.58	11500.7	11407.9	11270.7	11270.7	11333.7	11317.1	11298.5	11270.7	92.8135		299.01	5660.27	5625.76	5625.76	5625.76	5625.76	34.5102
		298.48	10996	11409.5	11270	11270	11334.1	11317.1	11298.2	11270	-413.461		298.91	5688.42	5625.61	5625.61	5625.61	5625.61	62.811
		298.38	10685.4	11412.6	11270.8	11270.8	11336.1	11318.7	11299.5	11270.8	-727.231		298.81	5562.75	5625.34	5625.34	5625.34	5625.34	-62.585
		298.28	10681.9	11416.8	11272.6	11272.6	11339.1	11321.3	11301.7	11272.6	-734.912		298.71	5394.55	5625.61	5625.61	5625.61	5625.61	-231.058
		298.18	10756.6	11421.1	11274.4	11274.4	11342.1	11323.9	11304	11274.4	-664.472		298.61	5216.4	5626.62	5626.62	5626.62	5626.62	-410.216
		298.08	10547.1	11425.2	11276	11276	11344.9	11326.3	11306	11276	-878.071		298.51	5126.92	5628.41	5628.41	5628.41	5628.41	-501.486
		297.98	10818.2	11430	11278.2	11278.2	11348.4	11329.3	11308.7	11278.2	-611.779		298.41	5211.48	5630.59	5630.59	5630.59	5630.59	-419.113
		297.88	10601.2	11434	11279.6	11279.6	11351.1	11331.6	11310.5	11279.6	-832.835		298.31	4939.57	5632.42	5632.42	5632.42	5632.42	-692.852
		297.78	10262	11438.8	11281.7	11281.7	11354.6	11334.6	11313.1	11281.7	-1176.83		298.21	4791.31	5635.44	5635.44	5635.44	5635.44	-844.134
		297.68	10674	11444.7	11284.8	11284.8	11359.1	11338.6	11316.7	11284.8	-770.737		298.11	4712.76	5639.13	5639.13	5639.13	5639.13	-926.368
		297.58	10390.6	11449.5	11286.7	11286.7	11362.4	11341.4	11319.1	11286.7	-1058.87		298.01	4753.06	5643.17	5643.17	5643.17	5643.17	-890.108
		297.48	10857.8	11455.2	11289.4	11289.4	11366.6	11345.1	11322.3	11289.4	-597.357		297.91	4800.85	5647.05	5647.05	5647.05	5647.05	-846.202
		297.38	10563.4	11459.5	11290.7	11290.7	11369.5	11347.4	11324.2	11290.7	-896.105		297.81	4410.09	5650.74	5650.74	5650.74	5650.74	-1240.65
		297.28	10509.2	11464.8	11293	11293	11373.2	11350.6	11326.9	11293	-955.64		297.71	4621.07	5656.16	5656.16	5656.16	5656.16	-1035.09
		297.18	10623.4	11470.4	11295.4	11295.4	11377.2	11354	11329.9	11295.4	-847.032		297.61	4584.53	5660.67	5660.67	5660.67	5660.67	-1076.14
		297.08	10832.6	11475.8	11297.4	11297.4	11381	11357.1	11332.5	11297.4	-643.177		297.51	4676.65	5665.37	5665.37	5665.37	5665.37	-988.716
		296.98	10471.4	11480.6	11298.8	11298.8	11384.1	11359.6	11334.5	11298.8	-1009.18		297.41	4590.09	5669.68	5669.68	5669.68	5669.68	-1079.59
		296.88	10675.3	11486.6	11301.4	11301.4	11388.4	11363.3	11337.6	11301.4	-811.291		297.31	4596.64	5674.39	5674.39	5674.39	5674.39	-1077.75
		296.78	10650.9	11492.1	11303.3	11303.3	11392.1	11366.3	11340.1	11303.3	-841.186		297.21	4488.57	5679.09	5679.09	5679.09	5679.09	-1190.52
		296.68	10964.7	11497.8	11305.3	11305.3	11396	11369.5	11342.8	11305.3	-533.067		297.11	4565.76	5684.29	5684.29	5684.29	5684.29	-1118.53
		296.58	10943.3	11502.6	11306.3	11306.3	11399	11371.8	11344.5	11306.3	-559.308		297.01	4689.76	5689.16	5689.16	5689.16	5689.16	-999.405
		296.48	11557.2	11507.6	11307.4	11307.4	11402.1	11374.1	11346.2	11307.4	49.5723		296.91	4646.76	5693.52	5693.52	5693.52	5693.52	-1046.77
		296.38	11556.5	11510.9	11306.6	11306.6	11403.4	11374.6	11346.1	11306.6	45.6025		296.81	4415.31	5698.09	5698.09	5698.09	5698.09	-1282.78
		296.28	11481	11514.3	11305.9	11305.9	11404.8	11375.2	11346.1	11305.9	-33.2881		296.71	4695.16	5703.69	5703.69	5703.69	5703.69	-1008.53
		296.18	11995.4	11518	11305.3	11305.3	11406.5	11376	11346.2	11305.3	477.362		296.61	4866.81	5708.09	5708.09	5708.09	5708.09	-841.278
		296.08	12145	11520.4	11303.2	11303.2	11406.6	11375.3	11344.9	11303.2	624.651		296.51	4585.96	5711.76	5711.76	5711.76	5711.76	-1125.8
		295.98	12630.5	11522.3	11300.7	11300.7	11406.4	11374.2	11343	11300.7	1108.16		296.41	4653.81	5716.67	5716.67	5716.67	5716.67	-1062.86
		295.88	13035.7	11523	11296.6	11296.6	11404.8	11371.6	11339.8	11296.6	1512.72		296.31	4769.14	5721.31	5721.31	5721.31	5721.31	-952.166
		295.78	12992.6	11522.5	11291.3	11291.3	11402	11367.9	11335.2	11291.3	1470.08		296.21	4649.58	5725.46	5725.46	5725.46	5725.46	-1075.88
		295.68	13069.1	11522.3	11286.1	11286.1	11399.5	11364.2	11330.9	11286.1	1546.76		296.11	4525.1	5730.15	5730.15	5730.15	5730.15	-1205.05
		295.58	13330.2	11522.1	11280.7	11280.7	11396.7	11360.4	11326.2	11280.7	1808.13		296.01	4542.53	5735.41	5735.41	5735.41	5735.41	-1192.88
		295.48	13359.5	11521.2	11274.4	11274.4	11393.3	11355.8	11320.9	11274.4	1838.34		295.91	4482.93	5740.61	5740.61	5740.61	5740.61	-1257.68
		295.38	12439.5	11520.3	11268	11268	11389.8	11351.2	11315.4	11268	919.17		295.81	4582.66	5746.1	5746.1	5746.1	5746.1	-1163.44
		295.28	13137.7	11522.5	11264.5	11264.5	11389.2	11349.4	11312.7	11264.5	1615.23		295.71	4536.42	5751.18	5751.18	5751.18	5751.18	-1214.76
		295.18	12814.7	11522.7	11258.7	11258.7	11386.7	11345.5	11307.9	11258.7	1292.03		295.61	4731.07	5756.48	5756.48	5756.48	5756.48	-1025.41
		295.08	12240	11524	11254	11254	11385.2	11342.7	11304.1	11254	715.953		295.51	4675.11	5760.95	5760.95	5760.95	5760.95	-1085.84
		294.98	12420	11527.4	11251	11251	11385.5	11341.7	11302.1	11251	892.625		295.41	4600.07	5765.69	5765.69	5765.69	5765.69	-1165.62
		294.88	12355.8	11530.4	11247.4	11247.4	11385.5	11340.1	11299.6	11247.4	825.425		295.31	4856.49	5770.77	5770.77	5770.77	5770.77	-914.283
		294.78	12142.1	11533.8	11244	11244	11385.7	11338.9	11297.2	11244	608.303		295.21	4734.38	5774.76	5774.76	5774.76	5774.76	-1040.38
		294.68	11900.9	11538.1	11241.3	11241.3	11386.8	11338.3	11295.6	11241.3	362.789		295.11	4943.34	5779.3	5779.3	5779.3	5779.3	-835.961
		294.58	11923.9	11543.4	11239.3	11239.3	11388.7	11338.5	11294.7	11239.3	380.485		295.01	5075.16	5782.95	5782.95	5782.95	5782.95	-707.788
		294.48	12260.7	11548.9	11237.2	11237.2	11390.7	11338.8	11293.8	11237.2	711.785		294.91	5132.98	5786.04	5786.04	5786.04	5786.04	-653.056
		294.38	11762.6	11553.7	11234	11234	11391.9	11338.1	11291.8	11234	208.928		294.81	5149.58	5788.89	5788.89	5788.89	5788.89	-639.305
		294.28	11832.2	11560.2	11232.4	11232.4	11394.7	11339	11291.5	11232.4	271.955		294.71	5385.59	5791.67	5791.67	5791.67	5791.67	-406.084
		294.18	12215	11566.9	11230.6	11230.6	11397.5	11339.7	11290.9	11230.6	648.081		294.61	5479.6	5793.45	5793.45	5793.45	5793.45	-313.846
		294.08	12365.2	11572.8	11227.6	11227.6	11399.4	11339.4	11289.2	11227.6	792.443		294.51	5384.22	5794.81	5794.81	5794.81	5794.81	-410.595
		293.98	11918.8	11578.5	11224.1	11224.1	11400.9	11338.7	11287.1	11224.1	340.32		294.41	5551.9	5796.61	5796.61	5796.61	5796.61	-244.706
		293.88	12425.7	11585.9	11222	11222	11404.1	11339.5	11286.3	11222	839.769		294.31	5634.04	5797.67	5797.67	5797.67	5797.67	-163.633
		293.78	13106.5	11592.2	11218.3	11218.3	11406	11338.8	11284.1	11218.3	1514.28		294.21	5753.64	5798.39	5798.39	5798.39	5798.39	-44.7476
		293.68	13129.7	11596.8	11212.6	11212.6	11406	11336.2	11279.8	11212.6	1532.86		294.11	5783.6	5798.58	5798.58	5798.58	5798.58	-14.9829
		293.58	12951.3	11601.8	11206.7	11206.7	11406.1	11333.5	11275.5	11206.7	1349.48		294.01	6034.62	5798.65	5798.65	5798.65	5798.65	235.972
		293.48	13494.4	11607.8	11201.4	11201.4	11407.1	11331.6	11271.8	11201.4	1886.62		293.91	5859.25	5797.62	5797.62	5797.62	5797.62	61.6313
		293.38	14214.4	11612.6	11194.4	11194.4	11406.8	11328.1	11266.5	11194.4	2601.84		293.81	5578.11	5797.35	5797.35	5797.35	5797.35	-219.24
		293.28	14290.6	11615.6	11185.2	11185.2	11404.5	11322.5	11259	11185.2	2674.95		293.71	5796.06	5798.31	5798.31	5798.31	5798.31	-2.24609
		293.18	14685.7	11619	11175.7	11175.7	11402.3	11316.8	11251.2	11175.7	3066.67		293.61	5398.09	5798.32	5798.32	5798.32	5798.32	-400.226
		293.08	15302.6	11621.8	11165	11165	11399.2	11310.1	11242.4	11165	3680.84		293.51	5425.28	5800.06	5800.06	5800.06	5800.06	-374.782
		292.98	15246.9	11623.2	11152.3	11152.3	11394.7	11301.5	11231.6	11152.3	3623.7		293.41	5511.41	5801.7	5801.7	5801.7	5801.7	-290.287
		292.88	15192.9	11625.4	11139.8	11139.8	11390.6	11293.3	11221.1	11139.8	3567.47		293.31	5228.23	5802.96	5802.96	5802.96	5802.96	-574.733
		292.78	15341.7	11628.5	11127.4	11127.4	11387.2	11285.4	11210.8	11127.4	3713.2		293.21	5054.33	5805.47	5805.47	5805.47	5805.47	-751.141
		292.68	14894.4	11631.8	11114.6	11114.6	11383.7	11277.2	11200	11114.6	3262.57		293.11	5015.94	5808.75	5808.75	5808.75	5808.75	-792.808
		292.58	14567.3	11637.3	11103	11103	11382	11270.6	11190.7	11103	2930.01		293.01	4900.78	5812.21	5812.21	5812.21	5812.21	-911.427
		292.48	14207.8	11644.6	11092.5	11092.5	11381.9	11265.1	11182.4	11092.5	2563.23		292.91	4516.51	5816.18	5816.18	5816.18	5816.18	-1299.67
		292.38	13542.7	11653.8	11082.9	11082.9	11383.5	11260.9	11175.3	11082.9	1888.88		292.81	4300.91	5821.85	5821.85	5821.85	5821.85	-1520.94
		292.28	13368.5	11666.1	11075.4	11075.4	11387.6	11259	11170.3	11075.4	1702.43		292.71	4367.21	5828.49	5828.49	5828.49	5828.49	-1461.28
		292.18	12589.5	11679.9	11068.4	11068.4	11393	11257.9	11165.9	11068.4	909.639		292.61	4107.62	5834.86	5834.86	5834.86	5834.86	-1727.24
		292.08	12215.3	11697.1	11063.8	11063.8	11401.4	11259.4	11163.9	11063.8	518.158		292.51	3949.26	5842.4	5842.4	5842.4	5842.4	-1893.14
		291.98	11834.7	11716.8	11060.3	11060.3	11411.8	11262.3	11163.2	11060.3	117.948		292.41	3760.22	5850.66	5850.66	5850.66	5850.66	-2090.44
		291.88	11505.6	11738.8	11057.9	11057.9	11424.2	11266.6	11163.8	11057.9	-233.222		292.31	3436.9	5859.78	5859.78	5859.78	5859.78	-2422.88
		291.78	10833.5	11763.3	11056.5	11056.6	11438.5	11272.4	11165.5	11056.5	-929.798		292.21	3497.43	5870.35	5870.35	5870.35	5870.35	-2372.92
		291.68	10806.9	11791.4	11057.2	11057.3	11455.9	11280.5	11169.3	11057.2	-984.462		292.11	3319.32	5880.7	5880.7	5880.7	5880.7	-2561.38
		291.58	10450.5	11821.2	11058	11058.2	11474.4	11289.1	11173.4	11058	-1370.7		292.01	3204.93	5891.88	5891.88	5891.88	5891.88	-2686.95
		291.48	10359.3	11854	11059.8	11060.4	11495.3	11299.2	11178.7	11059.8	-1494.74		291.91	2931.59	5903.6	5903.6	5903.6	5903.6	-2972.01
		291.38	10358.5	11889.4	11062	11063.1	11517.7	11310	11184.5	11062	-1530.9		291.81	2902.98	5916.56	5916.56	5916.56	5916.56	-3013.58
		291.28	10330.9	11927.5	11064.1	11066.6	11541.5	11321.3	11190.4	11064.1	-1596.58		291.71	2979.26	5929.71	5929.71	5929.71	5929.71	-2950.45
		291.18	10078.8	11969.2	11066.4	11071.4	11567	11333.2	11196.6	11066.4	-1890.37		291.61	2852.44	5942.58	5942.58	5942.58	5942.58	-3090.14
		291.08	10296.4	12016.5	11069.4	11079.4	11594.9	11346.5	11203.8	11069.4	-1720.11		291.51	2741.09	5956.06	5956.06	5956.06	5956.06	-3214.97
		290.98	9923.41	12070.3	11071.7	11091.3	11624.1	11359.6	11210.5	11071.7	-2146.91		291.41	2856.73	5970.09	5970.09	5970.09	5970.09	-3113.36
		290.88	10432.2	12136.2	11075.2	11112.3	11656.4	11374.6	11218.6	11075.2	-1704.02		291.31	2818.18	5983.67	5983.67	5983.67	5983.67	-3165.49
		290.78	10840.4	12217.7	11077.2	11145.8	11689.5	11388.6	11225.4	11077.2	-1377.27		291.21	2719.93	5997.49	5997.48	5997.49	5997.48	-3277.56
		290.68	11042.7	12324.8	11077.9	11201.4	11723.8	11402.2	11231.2	11077.9	-1282.05		291.11	2554.16	6011.81	6011.78	6011.81	6011.78	-3457.65
		290.58	11517.9	12473.2	11078	11294.6	11760.2	11415.9	11236.6	11078	-955.284		291.01	2631.83	6026.95	6026.86	6026.95	6026.86	-3395.12
		290.48	11888.7	12684.5	11076.7	11446.6	11798.1	11429.1	11240.8	11076.7	-795.845		290.91	2744.81	6041.89	6041.68	6041.89	6041.68	-3297.07
		290.38	12763	12991.6	11074.2	11689.7	11838.4	11442	11244.2	11074.2	-228.572		290.81	2922.75	6056.58	6056.06	6056.58	6056.06	-3133.83
		290.28	13641.9	13437.3	11069.1	12066.3	11879.6	11453.3	11245.2	11069.1	204.613		290.71	2794.03	6070.97	6069.73	6070.97	6069.73	-3276.94
		290.18	14399.1	14080.7	11061.2	12635.1	11922.4	11462.9	11243.9	11061.2	318.377		290.61	2943.53	6086.9	6084.02	6086.9	6084.02	-3143.37
		290.08	15884.4	14996.8	11051	13470.3	11967.5	11471.4	11240.6	11051	887.608		290.51	2842.13	6104.17	6097.72	6104.17	6097.72	-3262.04
		289.98	17729.5	16272	11036.3	14657.8	12013.1	11476.7	11233.2	11036.3	1457.48		290.41	3217.03	6125.88	6111.92	6125.88	6111.92	-2908.85
		289.88	19804	18006.3	11015.8	16296.6	12059	11477.6	11220.4	11015.8	1797.72		290.31	3442.79	6153.75	6124.55	6153.75	6124.55	-2710.96
		289.78	22925.1	20302.5	10989	18488.8	12105.1	11473.8	11201.8	10989	2622.65		290.21	3762.62	6195.28	6136.25	6195.28	6136.25	-2432.66
		289.68	25699.5	23253.7	10952.5	21326.5	12148.9	11461.9	11174	10952.5	2445.76		290.11	4093.56	6261.98	6146.61	6261.98	6146.61	-2168.42
		289.58	29383.5	26935.1	10907.5	24883.5	12192.5	11443.4	11138.2	10907.5	2448.42		290.01	4647.51	6373.57	6155.56	6373.57	6155.56	-1726.06
		289.48	33923.3	31376.1	10851.1	29188.3	12234.2	11415.5	11091.5	10851.1	2547.16		289.91	5278.71	6560.36	6162.14	6560.36	6162.14	-1281.65
		289.38	38961.1	36553.3	10780.6	34215.6	12272.5	11375.8	11031.5	10780.6	2407.77		289.81	6215.26	6869.18	6166	6869.18	6166	-653.917
		289.28	44175.5	42367.7	10694.6	39864.8	12307.2	11322.9	10956.6	10694.6	1807.79		289.71	7379.38	7365.97	6165.78	7365.97	6165.78	13.4131
		289.18	49608.7	48641.5	10592.4	45956.2	12339.6	11256.6	10866.2	10592.4	967.234		289.61	9012.27	8141.11	6160.49	8141.11	6160.49	871.158
		289.08	55935.7	55116.7	10473.2	52229.7	12370.5	11176.4	10759.8	10473.2	818.977		289.51	10626.5	9307.82	6148.05	9307.82	6148.05	1318.68
		288.98	61736.5	61464.3	10334.4	58353.7	12399.4	11079.8	10634.7	10334.4	272.188		289.41	13195.9	11001.6	6128.51	11001.6	6128.51	2194.26
		288.88	66690.4	67322.8	10177.5	63963.9	12430	10968.7	10492.5	10177.5	-632.383		289.31	15732.9	13363.1	6097.68	13363.1	6097.68	2369.81
		288.78	71521.5	72317.7	10004.9	68682.7	12467.5	10846.1	10336	10004.9	-796.156		289.21	19170	16526.1	6055.64	16526.1	6055.64	2643.89
		288.68	75111.5	76106.7	9817.06	72164.7	12514.7	10712.8	10165.7	9817.06	-995.195		289.11	23049.9	20587.3	5998.43	20587.3	5998.43	2462.6
		288.58	76570.2	78423.7	9617.69	74140	12578.2	10573	9985.63	9617.69	-1853.52		289.01	28003.9	25574.7	5924.04	25574.7	5924.04	2429.2
		288.48	78209.6	79111.4	9413.25	74447.9	12666.8	10433.7	9802.65	9413.25	-901.766		288.91	33414.1	31415.4	5827.71	31415.4	5827.71	1998.66
		288.38	77129.4	78132.9	9203.18	73048.3	12782.3	10295.1	9616.68	9203.18	-1003.46		288.81	39562.3	37917	5707.36	37917	5707.36	1645.29
		288.28	75189.3	75591.1	8995.77	70041.4	12934.2	10166.1	9436.68	8995.77	-401.805		288.71	45134.2	44753.3	5559.67	44753.3	5559.67	380.871
		288.18	70921.4	71703.1	8793.65	65643.1	13124.6	10050.3	9266.16	8793.65	-781.711		288.61	51898.5	51494.7	5387.01	51494.7	5387.03	403.781
		288.08	65647.7	66782.1	8603.95	60167.4	13357.7	9955.53	9113.38	8603.95	-1134.41		288.51	57367.5	57620.2	5184.1	57620.2	5184.13	-252.738
		287.98	59905.3	61192.5	8429.76	53983.1	13629.9	9885.95	8982.91	8429.76	-1287.24		288.41	62031.7	62604.9	4956.44	62604.8	4956.51	-573.168
		287.88	53299.8	55303.4	8272.59	47467.4	13931.4	9844.17	8878.16	8272.59	-2003.57		288.31	66045.3	65976.9	4707.45	65976.8	4707.58	68.4062
		287.78	47069.9	49461.4	8135.1	40981	14247.6	9833.99	8804.18	8135.1	-2391.52		288.21	67234	67390.3	4439.85	67390.1	4440.11	-156.312
		287.68	40955.3	43948.7	8016.21	34825	14553.9	9855.55	8762.88	8016.21	-2993.39		288.11	66681.3	66691.8	4165.9	66691.3	4166.41	-10.5234
		287.58	35518	38969.8	7915.63	29227.4	14822	9909.76	8757.6	7915.64	-3451.83		288.01	64706.9	63930.7	3893.17	63929.7	3894.14	776.242
		287.48	31747.4	34646.1	7831.35	24333.5	15020.2	9995.74	8790.69	7831.36	-2898.67		287.91	60579.8	59357.7	3627.86	59355.9	3629.68	1222.07
		287.38	28454.2	31017.1	7758.32	20202.7	15117.3	10109.6	8862.35	7758.34	-2562.87		287.81	54139.3	53389.8	3379.4	53386.5	3382.73	749.465
		287.28	25830.8	28072.2	7695.13	16835.3	15094.6	10250.6	8977.09	7695.18	-2241.38		287.71	47848.1	46546	3157.95	46540	3163.91	1302.12
		287.18	24044.5	25761.2	7639.75	14178.2	14945.6	10416.9	9139.61	7639.87	-1716.68		287.61	40427.3	39354.2	2962.99	39343.7	2973.46	1073.11
		287.08	21956.1	24014.5	7589.66	12145.2	14677.7	10605.5	9354.75	7589.95	-2058.38		287.51	32947.5	32311.5	2799.54	32293.5	2817.55	636.043
		286.98	21969.1	22761.1	7545.8	10637.6	14313.4	10815.6	9631.18	7546.48	-791.998		287.41	26144.3	25813.3	2668.02	25783	2698.36	331.01
		286.88	21131.1	21924.6	7501.75	9545.22	13874.6	11037.7	9970.73	7503.34	-793.459		287.31	20723.7	20128.3	2565.6	20078.3	2615.68	595.354
		286.78	21955.8	21445	7460.14	8775.58	13393.2	11269.2	10383.8	7463.7	510.832		287.21	16640.7	15395.2	2486.38	15314.3	2567.34	1245.48
		286.68	21374	21261.7	7415.88	8240.62	12890.8	11497.7	10872.4	7423.62	112.311		287.11	12433.2	11635.6	2424.63	11507.4	2552.84	797.589
		286.58	21672.8	21330.7	7373.26	7876.89	12392.6	11717.5	11447.2	7389.51	342.15		287.01	10139.2	8796.88	2380.97	8597.97	2579.88	1342.32
		286.48	21971.9	21607.7	7329.59	7629.18	11911	11913.8	12109.5	7362.56	364.211		286.91	8703.89	6763.22	2347.12	6460.92	2649.42	1940.67
		286.38	22770.4	22059	7284.88	7458.42	11455	12073.7	12861.9	7349.53	711.424		286.81	7483.28	5400.94	2319.39	4950.89	2769.43	2082.34
		286.28	22291.5	22657.4	7237.6	7335.51	11028.3	12182.1	13701.7	7360.16	-365.93		286.71	6889.15	4580.65	2296.86	3924.4	2953.12	2308.49
		286.18	22829.6	23392.1	7191.63	7245.43	10636.6	12231.8	14628.6	7416.27	-562.543		286.61	6496.54	4187.32	2276.82	3249.79	3214.35	2309.22
		286.08	23251.6	24258.6	7143.88	7172.68	10276.4	12212	15631.1	7541.91	-1007.04		286.51	6274.9	4132.73	2258.41	2820.71	3570.44	2142.17
		285.98	24329.4	25271.6	7094.7	7109.71	9946.61	12121	16696.7	7776.35	-942.189		286.41	6487.67	4353.67	2240.89	2555.03	4039.53	2134
		285.88	25247.7	26461.7	7042.07	7049.69	9642.58	11960	17806.9	8170.81	-1213.99		286.31	6572.1	4807.43	2222.37	2392.03	4637.77	1764.67
		285.78	26256.3	27877.8	6986.48	6990.25	9362.26	11737.9	18940	8793.31	-1621.48		286.21	6986.44	5469.2	2203.39	2291.99	5380.6	1517.24
		285.68	27457.9	29580.6	6927.64	6929.46	9102.68	11466.3	20069.1	9723.66	-2122.73		286.11	7579.4	6321.6	2182.52	2227.24	6276.88	1257.8
		285.58	29334	31634.9	6864.95	6865.81	8860.63	11158	21162.6	11047.7	-2300.94		286.01	8319.5	7349.36	2158.98	2180.8	7327.54	970.138
		285.48	32129.2	34095	6796.35	6796.73	8631.66	10824.1	22183.1	12844.8	-1965.78		285.91	9207.84	8533.84	2132.1	2142.39	8523.55	673.999
		285.38	34725.1	36992.5	6718.99	6719.17	8410.65	10473.3	23090.3	15175	-2267.41		285.81	9944.66	9848.29	2101.23	2105.93	9843.59	96.3731
		285.28	37544.4	40318.6	6633.48	6633.55	8196.27	10115.5	23845	18062.1	-2774.15		285.71	10717	11256	2067.01	2069.08	11254	-539.036
		285.18	40879.3	44005.2	6539.09	6539.12	7986.06	9757.03	24408.2	21471.2	-3125.92		285.61	12114.2	12709.4	2029.28	2030.16	12708.5	-595.154
		285.08	45146.2	47914.5	6434.24	6434.25	7776.89	9401.02	24744.9	25294.4	-2768.31		285.51	13398.1	14146.1	1985.28	1985.64	14145.8	-748.019
		284.98	48760.9	51835.4	6316.03	6316.03	7564.55	9047.49	24827.9	29343.5	-3074.46		285.41	14768.9	15500.3	1935.49	1935.63	15500.1	-731.356
		284.88	52477.6	55505.9	6186.43	6186.43	7349.78	8699.66	24647.6	33368.1	-3028.27		285.31	15902.2	16701.7	1879.5	1879.56	16701.6	-799.456
		284.78	56024.1	58622.7	6045.08	6045.08	7131.2	8357.63	24206.7	37062.4	-2598.57		285.21	16946.4	17683.7	1818.33	1818.35	17683.7	-737.279
		284.68	59418.4	60883.8	5892.47	5892.47	6908.43	8021.52	23522.5	40108.7	-1465.38		285.11	18009.6	18388.2	1752.33	1752.34	18388.1	-378.549
		284.58	61446.7	62026.8	5729.03	5729.03	6681.08	7690.96	22624	42217.8	-580.137		285.01	18729.8	18769.1	1681.4	1681.41	18769.1	-39.3145
		284.48	62247.6	61872.4	5558.9	5558.9	6452.65	7369.05	21551.5	43175.9	375.18		284.91	19092.3	18800.7	1607.03	1607.03	18800.7	291.598
		284.38	61263.3	60350	5385.8	5385.8	6226.21	7058.24	20347.1	42875.8	913.316		284.81	18872.6	18478	1530.75	1530.75	18478	394.629
		284.28	59598	57514.9	5215.18	5215.18	6006.71	6762.78	19055.9	41335	2083.12		284.71	18524.2	17818.7	1455.09	1455.09	17818.7	705.488
		284.18	54997.8	53539.6	5049.13	5049.13	5795.76	6483.57	17716.9	38690.7	1458.25		284.61	17244.2	16858.2	1380.62	1380.62	16858.2	386.031
		284.08	48821.3	48700.3	4896.61	4896.61	5601.94	6228.44	16372.7	35187	121.019		284.51	16425.7	15652.1	1311.42	1311.42	15652.1	773.604
		283.98	42274.6	43330.3	4762.49	4762.49	5429.74	6001.22	15057.7	31129.1	-1055.72		284.41	14801.5	14261.6	1245.48	1245.48	14261.6	539.877
		283.88	36107.8	37769.7	4647.94	4647.94	5280.03	5802.05	13797.1	26834.4	-1661.88		284.31	12909.9	12759.2	1186.34	1186.34	12759.2	150.721
		283.78	30044.3	32334.3	4551.89	4551.89	5151.44	5629	12610	22599.5	-2289.99		284.21	11287.2	11215.2	1135.19	1135.19	11215.2	71.9658
		283.68	25259.3	27280.2	4474.05	4474.05	5043.44	5481.02	11511.6	18666.3	-2020.94		284.11	9606.47	9691.19	1090.9	1090.9	9691.19	-84.7158
		283.58	20533.7	22782.3	4410.58	4410.58	4951.98	5353.53	10508.9	15199.6	-2248.57		284.01	7891.5	8241.75	1053.75	1053.75	8241.75	-350.254
		283.48	17145.5	18938	4361.35	4361.35	4876.73	5245.81	9608.52	12291	-1792.55		283.91	6664.81	6908.95	1023.92	1023.92	6908.95	-244.14
		283.38	14203.7	15764.5	4322.31	4322.31	4813.45	5153.21	8808.86	9955.97	-1560.85		283.81	5531.5	5719.23	999.312	999.312	5719.23	-187.726
		283.28	12337.3	13228	4292.14	4292.14	4760.67	5073.9	8108.44	8161.36	-890.672		283.71	4314.45	4688.04	979.54	979.54	4688.04	-373.585
		283.18	10746.5	11254	4267.57	4267.57	4715	5004.2	7500.94	6836.53	-507.457		283.61	3419.55	3819.14	964.991	964.991	3819.14	-399.586
		283.08	8955.55	9752.03	4247.79	4247.79	4675.47	4942.89	6980.37	5896.68	-796.481		283.51	2812.48	3106.07	954.283	954.283	3106.07	-293.589
		282.98	7901.52	8630.12	4233.41	4233.41	4642.61	4890.24	6540.83	5256.68	-728.601		283.41	2325.3	2535.34	946.176	946.176	2535.34	-210.035
		282.88	7230.51	7799.43	4222.21	4222.21	4614.07	4843.69	6172.3	4836.01	-568.916		283.31	2091.81	2089.85	940.159	940.159	2089.85	1.96118
		282.78	6583.59	7186.05	4213.03	4213.03	4588.61	4801.81	5865.75	4568.95	-602.456		283.21	1696.45	1750	935.135	935.135	1750	-53.5503
		282.68	6061.26	6731.46	4205.79	4205.79	4566.07	4764.3	5613.15	4405.31	-670.2		283.11	1588.33	1497.52	931.814	931.814	1497.52	90.809
		282.58	5971.33	6390.86	4200.12	4200.12	4546	4730.54	5406.44	4308.25	-419.532		283.01	1416.41	1313.67	928.949	928.949	1313.67	102.742
		282.48	5781.07	6130.52	4194.72	4194.72	4527.03	4699.04	5237.22	4251.37	-349.453		282.91	1296.49	1183.12	926.823	926.823	1183.12	113.373
		282.38	5293.61	5927.54	4189.87	4189.87	4509.39	4669.92	5099.28	4218.56	-633.93		282.81	1192.44	1092.46	925.21	925.21	1092.46	99.9746
		282.28	5246.26	5766.83	4186.5	4186.5	4493.94	4643.92	4987.92	4200.55	-520.573		282.71	1222.85	1030.98	924.044	924.044	1030.98	191.869
		282.18	5055.93	5635.94	4183.27	4183.27	4479.29	4619.57	4896.96	4189.91	-580.013		282.61	1145.91	989.708	922.741	922.741	989.708	156.202
		282.08	4776.67	5527.6	4180.6	4180.6	4465.82	4597.19	4822.74	4183.64	-750.925		282.51	1116.26	962.848	921.767	921.767	962.848	153.412
		281.98	5031.87	5436.67	4178.78	4178.78	4453.78	4576.92	4762.19	4180.13	-404.803		282.41	1130.5	945.605	920.919	920.919	945.605	184.895
		281.88	4766.17	5357.63	4176.18	4176.18	4441.48	4557.03	4710.9	4176.75	-591.463		282.31	1068.06	934.537	920.004	920.004	934.537	133.524
		281.78	4709.15	5289.28	4174.37	4174.37	4430.48	4539.01	4668.3	4174.61	-580.134		282.21	942.043	927.74	919.358	919.358	927.74	14.3032
		281.68	4599.57	5228.92	4172.74	4172.74	4420.12	4522.16	4632.03	4172.84	-629.35		282.11	1057.42	923.994	919.259	919.259	923.994	133.426
		281.58	4582.39	5175.15	4171.44	4171.44	4410.52	4506.54	4600.93	4171.48	-592.757		282.01	1105.75	921.277	918.657	918.657	921.277	184.473
		281.48	4446.19	5126.53	4170.18	4170.18	4401.37	4491.82	4573.68	4170.2	-680.336		281.91	1076.89	919.261	917.841	917.841	919.261	157.629
		281.38	4196.36	5082.5	4169.34	4169.34	4393.02	4478.29	4549.87	4169.35	-886.141		281.81	1085.54	917.901	917.146	917.146	917.901	167.639
		281.28	4548.62	5042.75	4169.26	4169.26	4385.78	4466.24	4529.24	4169.26	-494.13		281.71	1037.04	916.804	916.412	916.412	916.804	120.236
		281.18	4281.95	5004.91	4168.1	4168.1	4377.8	4453.78	4509.53	4168.1	-722.963		281.61	1039.51	916.086	915.886	915.886	916.086	123.424
		281.08	4257.56	4970.47	4167.75	4167.75	4370.95	4442.76	4492.27	4167.75	-712.909		281.51	1063.02	915.446	915.346	915.346	915.446	147.574
		280.98	4027.73	4938.37	4167.48	4167.48	4364.47	4432.38	4476.47	4167.48	-910.638		281.41	966.195	914.751	914.702	914.702	914.751	51.4442
		280.88	3999.32	4908.97	4167.9	4167.9	4358.96	4423.24	4462.57	4167.9	-909.645		281.31	898.21	914.501	914.477	914.477	914.501	-16.2908
		280.78	4138.75	4881.45	4168.42	4168.42	4353.81	4414.69	4449.79	4168.42	-742.699		281.21	884.347	914.559	914.548	914.548	914.559	-30.2124
		280.68	4092.6	4855.14	4168.51	4168.51	4348.47	4406.19	4437.5	4168.51	-762.539		281.11	962.645	914.685	914.68	914.68	914.685	47.9598
		280.58	4080.1	4830.46	4168.74	4168.74	4343.52	4398.26	4426.17	4168.74	-750.356		281.01	954.115	914.473	914.471	914.471	914.473	39.6418
		280.48	4055.51	4807.18	4169.01	4169.01	4338.82	4390.77	4415.62	4169.01	-751.674		280.91	961.842	914.299	914.298	914.298	914.299	47.543
		280.38	3958.71	4785.24	4169.36	4169.36	4334.4	4383.75	4405.81	4169.36	-826.528		280.81	937.371	914.091	914.091	914.091	914.091	23.28
		280.28	3863.55	4764.76	4170	4170	4330.47	4377.37	4396.91	4170	-901.205		280.71	967.67	913.989	913.989	913.989	913.989	53.6808
		280.18	3880.39	4745.65	4170.94	4170.94	4327.03	4371.62	4388.87	4170.94	-865.256		280.61	982.1	913.755	913.755	913.755	913.755	68.3452
		280.08	4239.13	4727.49	4171.82	4171.82	4323.71	4366.14	4381.29	4171.82	-488.365		280.51	974.49	913.457	913.457	913.457	913.457	61.0333
		279.98	3851.86	4709.2	4171.62	4171.62	4319.47	4359.86	4373.1	4171.62	-857.337		280.41	1056.59	913.19	913.19	913.19	913.19	143.4
		279.88	3980.15	4692.95	4172.6	4172.6	4316.56	4355.04	4366.54	4172.6	-712.802		280.31	1049.98	912.565	912.565	912.565	912.565	137.415
		279.78	3931.98	4677.14	4173.18	4173.18	4313.42	4350.09	4360	4173.18	-745.159		280.21	850.836	911.965	911.965	911.965	911.965	-61.1293
		279.68	4173.92	4662.24	4173.92	4173.92	4310.56	4345.54	4353.98	4173.92	-488.325		280.11	912.232	912.232	912.232	912.232	912.232	6.10352e-05

## Sheet: Figure1e
Figure 1e			Co-CN@G	Co foil	Co3O4	CoPc
		Energy (eV)	XANES (a. u.)
		7508.94	0.00208	0.000733106	0.00257	0.00276
		7518.94	0.00154	0.000621528	0.00217	0.00215
		7528.95	0.00074333	0.000499188	0.0016	0.00157
		7538.94	0.000310707	0.000258175	0.001	0.000977693
		7548.95	0.00029364	0.000140386	0.000612147	0.000420249
		7558.94	-9.5035e-05	-5.90893e-05	0.00025501	9.93429e-05
		7568.93	-0.000319557	-0.000196729	-0.000127735	-0.000239301
		7578.94	-0.000908324	-0.000275577	-0.000526842	-0.000712453
		7588.94	-0.00105	-0.000428195	-0.000924917	-0.000967702
		7598.95	-0.00123	-0.000545387	-0.0012	-0.00135
		7608.94	-0.00103	-0.000724755	-0.00151	-0.00154
		7618.93	-0.00167	-0.000769295	-0.00193	-0.00211
		7628.94	-0.00124	-0.000767476	-0.00197	-0.0023
		7638.94	-0.00169	-0.000755465	-0.00213	-0.00246
		7648.94	-0.00149	-0.000618978	-0.00225	-0.00253
		7658.94	-0.00122	-0.000360853	-0.00219	-0.00214
		7668.94	-0.000947326	2.06634e-05	-0.00199	-0.00183
		7678.95	0.000110626	0.000846235	-0.00136	-0.00131
		7688.94	0.00172	0.00238	-5.21656e-05	-0.0002361
		7689.29	0.00189	0.0025	2.21323e-05	-0.000151873
		7689.64	0.002	0.00262	9.64727e-05	-6.75975e-05
		7689.99	0.0022	0.00272	0.000170792	1.66536e-05
		7690.34	0.00249	0.00274	0.000245132	0.000100929
		7690.7	0.00242	0.00292	0.000322443	0.000188571
		7691.05	0.0024	0.00309	0.000396783	0.000272846
		7691.4	0.0025	0.00306	0.000471145	0.000357145
		7691.75	0.00259	0.00317	0.000545506	0.000441444
		7692.1	0.00278	0.00329	0.000642186	0.000525743
		7692.45	0.0024	0.00334	0.000754314	0.000610067
		7692.8	0.00251	0.00363	0.000866442	0.000645654
		7693.16	0.00281	0.00365	0.000978602	0.000676916
		7693.51	0.00299	0.00385	0.00109	0.000714112
		7693.86	0.00277	0.00395	0.0012	0.000761731
		7694.21	0.00262	0.00411	0.00132	0.000874534
		7694.56	0.00369	0.00423	0.00143	0.00104
		7694.91	0.00342	0.00437	0.00154	0.00126
		7695.26	0.00393	0.0046	0.00165	0.00142
		7695.61	0.00421	0.00472	0.00176	0.00158
		7695.96	0.00394	0.00493	0.00188	0.00176
		7696.31	0.00386	0.00522	0.00201	0.00195
		7696.66	0.00459	0.00542	0.00216	0.00215
		7697.01	0.00428	0.00564	0.0023	0.00232
		7697.37	0.0047	0.00587	0.00244	0.00246
		7697.72	0.00487	0.00614	0.0026	0.00268
		7698.07	0.00494	0.00637	0.00276	0.0029
		7698.42	0.00537	0.00666	0.00294	0.0031
		7698.77	0.00572	0.00697	0.00314	0.00329
		7699.12	0.00584	0.00729	0.00335	0.0035
		7699.47	0.00616	0.00759	0.00357	0.00371
		7699.82	0.00632	0.00799	0.00381	0.00391
		7700.17	0.0066	0.00835	0.00403	0.00416
		7700.51	0.00744	0.00873	0.00426	0.00443
		7700.86	0.00728	0.00926	0.00451	0.00472
		7701.21	0.00756	0.00978	0.00479	0.00503
		7701.57	0.00842	0.01027	0.00509	0.00531
		7701.92	0.00896	0.01083	0.00541	0.00558
		7702.27	0.00943	0.01149	0.00574	0.00592
		7702.62	0.00924	0.01222	0.00611	0.00627
		7702.97	0.01002	0.01299	0.0065	0.00664
		7703.32	0.01072	0.01388	0.0069	0.00708
		7703.68	0.01073	0.01484	0.00737	0.00756
		7704.03	0.0117	0.01602	0.00789	0.00809
		7704.38	0.01276	0.01737	0.00846	0.00866
		7704.73	0.01326	0.01893	0.00908	0.00929
		7705.08	0.01436	0.02074	0.0098	0.00998
		7705.43	0.01567	0.02291	0.01063	0.01075
		7705.79	0.01684	0.02563	0.01165	0.01168
		7706.14	0.01848	0.02882	0.01301	0.0128
		7706.49	0.02065	0.03303	0.01476	0.01412
		7706.83	0.02338	0.03823	0.0167	0.0157
		7707.18	0.02674	0.04569	0.02001	0.01798
		7707.53	0.03177	0.05608	0.02471	0.02071
		7707.88	0.03776	0.07017	0.03081	0.02375
		7708.24	0.04516	0.08902	0.04034	0.02725
		7708.59	0.05395	0.1127	0.05097	0.03074
		7708.94	0.06364	0.13954	0.0609	0.03403
		7709.29	0.07094	0.16737	0.06719	0.0367
		7709.64	0.07742	0.19406	0.06605	0.03884
		7710	0.07982	0.2196	0.06367	0.04109
		7710.35	0.08191	0.24279	0.06105	0.04428
		7710.7	0.08438	0.26426	0.06172	0.04963
		7711.04	0.08933	0.28264	0.0632	0.05607
		7711.39	0.0931	0.29959	0.06527	0.06449
		7711.74	0.09913	0.31375	0.06695	0.07755
		7712.1	0.10891	0.32535	0.06818	0.09569
		7712.45	0.11831	0.33421	0.06944	0.11746
		7712.8	0.13282	0.34085	0.07093	0.14584
		7713.15	0.15448	0.34566	0.07286	0.17707
		7713.51	0.17938	0.34952	0.07548	0.21202
		7713.86	0.20868	0.3533	0.0787	0.25134
		7714.2	0.2471	0.35819	0.08434	0.30688
		7714.55	0.29168	0.36524	0.09201	0.37422
		7714.9	0.33771	0.3751	0.1018	0.44574
		7715.26	0.38423	0.38777	0.11397	0.48777
		7715.61	0.4341	0.40324	0.13004	0.49983
		7715.96	0.47449	0.42063	0.14953	0.4852
		7716.31	0.52062	0.43942	0.17386	0.45481
		7716.65	0.55578	0.45778	0.20191	0.43548
		7717.01	0.59409	0.47751	0.23407	0.4227
		7717.36	0.62351	0.49783	0.26913	0.42016
		7717.71	0.64582	0.51837	0.30697	0.42677
		7718.06	0.66145	0.53883	0.34203	0.43684
		7718.42	0.68724	0.55942	0.37561	0.4491
		7718.77	0.7006	0.57914	0.40716	0.46236
		7719.11	0.71314	0.59745	0.43498	0.47639
		7719.46	0.72579	0.61546	0.46396	0.49302
		7719.82	0.74577	0.63244	0.49348	0.51324
		7720.17	0.75774	0.64855	0.5241	0.5389
		7720.52	0.77591	0.66409	0.55637	0.56864
		7720.88	0.79499	0.67926	0.59181	0.60121
		7721.21	0.80943	0.69407	0.62998	0.6344
		7721.57	0.82972	0.71016	0.67417	0.6677
		7721.92	0.84727	0.72659	0.72066	0.69984
		7722.27	0.86162	0.74382	0.76849	0.73021
		7722.63	0.88277	0.76148	0.8111	0.75947
		7722.98	0.89802	0.77926	0.84875	0.78682
		7723.32	0.91601	0.79613	0.88068	0.8115
		7723.67	0.92713	0.81305	0.90767	0.83367
		7724.03	0.94075	0.82854	0.9322	0.85366
		7724.38	0.9566	0.84305	0.95616	0.8725
		7724.74	0.96329	0.85568	0.98066	0.89162
		7725.07	0.97981	0.86651	1.00325	0.90994
		7725.43	0.99587	0.87635	1.02784	0.92997
		7725.78	1.00663	0.88524	1.05348	0.9514
		7726.14	1.02185	0.89277	1.08786	0.97594
		7726.49	1.03236	0.89963	1.1295	1.00063
		7726.83	1.03549	0.90546	1.17474	1.02397
		7727.18	1.04945	0.91077	1.232	1.04623
		7727.54	1.06457	0.91544	1.29569	1.06593
		7727.89	1.06678	0.91955	1.36147	1.08276
		7728.25	1.07147	0.9231	1.42741	1.09657
		7728.59	1.0766	0.92595	1.48153	1.10714
		7728.94	1.08725	0.92845	1.52252	1.11607
		7729.29	1.08247	0.93061	1.55071	1.1233
		7729.65	1.10016	0.93273	1.54982	1.12892
		7729.99	1.09373	0.93462	1.53522	1.13331
		7730.34	1.10553	0.93695	1.50656	1.13746
		7730.7	1.10985	0.93955	1.46515	1.14192
		7731.05	1.11051	0.94259	1.41657	1.14696
		7731.39	1.10389	0.94601	1.36745	1.15247
		7731.74	1.10944	0.94967	1.31755	1.15913
		7732.1	1.11426	0.95359	1.2742	1.16583
		7732.45	1.10533	0.95721	1.23608	1.1723
		7732.79	1.11161	0.96041	1.20515	1.17832
		7733.15	1.11504	0.96308	1.18195	1.18427
		7733.5	1.10948	0.96474	1.16213	1.18956
		7733.86	1.11225	0.96553	1.14678	1.19438
		7734.2	1.10956	0.96518	1.13615	1.19839
		7734.55	1.1086	0.96386	1.12663	1.20197
		7734.91	1.102	0.96165	1.11876	1.20491
		7735.26	1.10937	0.95871	1.11285	1.20677
		7735.6	1.11371	0.95571	1.10922	1.20682
		7735.96	1.10769	0.952	1.10597	1.20523
		7736.31	1.10074	0.94816	1.10364	1.20198
		7736.67	1.09878	0.94446	1.10203	1.19511
		7737.01	1.10284	0.94097	1.10018	1.18619
		7737.36	1.09952	0.93766	1.09765	1.17517
		7737.72	1.08611	0.93451	1.09413	1.16139
		7738.06	1.08825	0.93199	1.08948	1.14649
		7738.41	1.07658	0.92952	1.08386	1.13006
		7738.77	1.07647	0.9274	1.0771	1.11211
		7739.12	1.06963	0.92516	1.06961	1.09422
		7739.46	1.05777	0.92329	1.06241	1.07689
		7739.82	1.05555	0.92137	1.05528	1.05895
		7740.17	1.05639	0.91952	1.04998	1.04294
		7740.51	1.05178	0.91807	1.04685	1.02902
		7740.87	1.04276	0.91658	1.04529	1.01575
		7741.22	1.04184	0.91525	1.04558	1.00371
		7741.58	1.03276	0.91392	1.04782	0.99315
		7741.92	1.02424	0.91283	1.05101	0.98419
		7742.27	1.01192	0.91174	1.0547	0.9758
		7742.63	1.02187	0.91087	1.05806	0.96934
		7742.97	1.01459	0.90992	1.06041	0.96428
		7743.33	1.00376	0.90905	1.06206	0.95967
		7743.68	1.00712	0.90823	1.06197	0.95591
		7744.02	0.99963	0.9076	1.0603	0.95313
		7744.38	0.98846	0.90705	1.05771	0.95049
		7744.73	0.98838	0.90676	1.05372	0.94804
		7745.08	0.98804	0.90678	1.04881	0.94608
		7745.43	0.98662	0.90702	1.04336	0.94423
		7745.79	0.97848	0.90768	1.0375	0.94262
		7746.13	0.97414	0.90865	1.03142	0.94139
		7746.48	0.96968	0.91004	1.02423	0.94028
		7746.84	0.96532	0.91183	1.01655	0.93931
		7747.18	0.97211	0.91388	1.00906	0.93848
		7747.54	0.95141	0.91647	1.00107	0.93791
		7747.89	0.96014	0.91936	0.99299	0.93742
		7748.23	0.95475	0.92229	0.98519	0.93699
		7748.59	0.94499	0.92574	0.9771	0.93654
		7748.95	0.94287	0.92955	0.96975	0.93594
		7750.44	0.92255	0.94778	0.94215	0.93075
		7751.95	0.91272	0.96924	0.92167	0.91951
		7753.51	0.90219	0.99191	0.90115	0.90104
		7755.09	0.89788	1.01265	0.88073	0.87938
		7756.69	0.89113	1.02779	0.86291	0.86087
		7758.33	0.89169	1.03445	0.84831	0.84989
		7759.98	0.89359	1.03264	0.84302	0.85267
		7761.67	0.90982	1.02278	0.8481	0.87064
		7763.38	0.91499	1.00474	0.85708	0.90159
		7765.13	0.93427	0.98143	0.86417	0.93406
		7766.9	0.93777	0.95606	0.87476	0.95538
		7768.69	0.95389	0.9323	0.89215	0.9619
		7770.52	0.96005	0.91494	0.91614	0.96009
		7772.37	0.98233	0.90544	0.94248	0.95669
		7774.25	0.99257	0.90082	0.96528	0.9552
		7776.15	0.99721	0.89749	0.98316	0.95811
		7778.09	1.03046	0.89488	1.00629	0.96353
		7780.06	1.03719	0.89518	1.03975	0.97149
		7782.04	1.04039	0.90021	1.07883	0.98049
		7784.05	1.04873	0.90874	1.10617	0.98798
		7786.1	1.05556	0.91927	1.11505	0.99393
		7788.18	1.05343	0.93248	1.11296	1.00003
		7790.26	1.05743	0.94668	1.10673	1.00692
		7792.39	1.06136	0.95759	1.10228	1.01303
		7794.55	1.05289	0.9671	1.09678	1.01595
		7796.73	1.06075	0.98043	1.08316	1.01589
		7798.94	1.03692	0.99861	1.06207	1.01448
		7801.18	1.03397	1.02053	1.03864	1.01333
		7803.44	1.00503	1.04306	1.01535	1.0128
		7805.73	0.99873	1.06015	0.99746	1.01284
		7808.04	0.97773	1.06598	0.98537	1.01276
		7810.4	0.96637	1.05981	0.97957	1.01128
		7812.76	0.94965	1.04729	0.98139	1.00749
		7815.16	0.96378	1.03239	0.9877	1.00157
		7817.6	0.9524	1.01403	0.9905	0.99516
		7820.05	0.95527	0.99344	0.98886	0.99037
		7822.53	0.95802	0.97334	0.98847	0.987
		7825.04	0.97558	0.95382	0.99294	0.98415
		7827.57	0.97911	0.93545	1.00092	0.98161
		7830.15	0.98215	0.92027	1.01208	0.97926
		7832.74	0.99619	0.91129	1.022	0.97737
		7835.36	1.00171	0.91077	1.02638	0.97612
		7837.99	1.0195	0.91684	1.02485	0.97424
		7840.68	1.02236	0.9244	1.02033	0.97169
		7843.38	1.02575	0.93059	1.01172	0.96886
		7846.11	1.02501	0.93639	0.99347	0.96631
		7848.87	1.02225	0.94304	0.96625	0.9647
		7851.65	1.01514	0.94986	0.94051	0.96457
		7854.46	1.01958	0.95796	0.92872	0.96675
		7857.3	1.02069	0.9704	0.93342	0.97113
		7860.17	1.02214	0.98866	0.95051	0.97715
		7863.06	1.02879	1.01014	0.97333	0.98444
		7865.99	1.02762	1.03293	0.998	0.99225
		7868.94	1.033	1.05416	1.02244	1.00029
		7871.91	1.02189	1.07056	1.04288	1.00763
		7874.91	1.01342	1.07954	1.05501	1.01314
		7877.94	1.01553	1.07881	1.05877	1.01657
		7881.01	1.00803	1.06666	1.05946	1.01715
		7884.09	1.00778	1.04512	1.05944	1.01561
		7887.21	0.99634	1.01652	1.0603	1.01279
		7890.34	1.00016	0.98386	1.06079	1.00993
		7893.52	0.98574	0.9525	1.05698	1.00783
		7896.71	0.99106	0.93	1.04536	1.00652
		7899.93	0.98471	0.92177	1.03013	1.00553
		7903.18	0.98429	0.92772	1.01776	1.00436
		7906.45	0.99007	0.9415	1.00914	1.00234
		7909.77	0.9913	0.95648	1.00146	0.99978
		7913.09	0.99375	0.96885	0.99254	0.99755
		7916.46	0.99669	0.97699	0.98154	0.9955
		7919.85	0.99729	0.98119	0.97169	0.99417
		7923.26	1.00392	0.98315	0.96701	0.99363
		7926.71	1.00049	0.98401	0.97127	0.99354
		7930.17	1.01593	0.98448	0.98135	0.99361
		7933.67	1.01433	0.98532	0.99427	0.99379
		7937.2	1.01111	0.98732	1.00813	0.99384
		7940.74	1.0079	0.99256	1.01873	0.99413
		7944.33	1.01462	1.00335	1.02211	0.99421
		7947.94	1.01557	1.0169	1.01844	0.9942
		7951.57	1.0073	1.02944	1.01256	0.99388
		7955.24	1.01144	1.03918	1.00828	0.99349
		7958.92	1.00745	1.04327	1.005	0.9929
		7962.64	0.99991	1.03931	1.00189	0.99239
		7966.39	1.0055	1.02795	1.00071	0.9921
		7970.16	0.99806	1.01217	1.00108	0.99198
		7973.95	1.00586	0.99669	0.99919	0.99232
		7977.78	1.00578	0.98566	0.99804	0.993
		7981.64	0.99573	0.97949	1.00136	0.99393
		7985.53	0.999	0.97553	1.00685	0.99547
		7989.42	0.99616	0.97206	1.01026	0.99651
		7993.37	0.99499	0.96852	1.00858	0.9977
		7997.33	0.99593	0.96652	1.00299	0.99903
		8001.32	0.99213	0.96798	0.99884	1.0004
		8005.34	0.99223	0.97295	1.00033	1.00191
		8009.39	1.00162	0.97925	1.00622	1.00346
		8013.46	1.00551	0.98532	1.01294	1.00501
		8017.57	0.99678	0.991	1.01644	1.00614
		8021.69	1.00403	0.99585	1.01552	1.00697
		8025.84	0.99877	0.9995	1.01226	1.00602
		8030.04	0.99979	1.00322	1.00889	1.00465
		8034.24	1.00187	1.00804	1.00519	1.00236
		8038.48	1.01509	1.01324	1.00303	0.9999
		8042.75	1.00865	1.01708	1.00334	0.99771
		8047.04	1.00988	1.01899	1.00301	0.99607
		8051.35	0.99739	1.01864	0.99934	0.99509
		8055.7	0.99762	1.01586	0.99339	0.99475
		8060.09	1.00072	1.01082	0.99004	0.99461
		8064.49	1.00099	1.00519	0.99135	0.99503
		8068.91	0.99523	1.00098	0.99642	0.99487
		8073.37	1.0023	0.99902	1.00234	0.99498
		8077.86	0.99837	0.99814	1.00452	0.99524
		8082.37	1.00177	0.99585	1.00219	0.99578
		8086.91	0.99628	0.99189	0.99512	0.99627
		8091.49	0.98941	0.98859	0.98743	0.99717
		8096.08	0.99991	0.98707	0.98429	0.99801
		8100.7	0.99371	0.98691	0.98762	0.99864
		8105.35	0.99854	0.98765	0.99393	0.99904
		8110.03	0.98763	0.98913	0.99825	0.99921
		8114.74	0.99581	0.99129	0.99964	0.99931
		8119.45	0.99272	0.99443	1.00043	0.99944
		8124.22	0.99407	0.99835	1.00304	0.99966
		8129.01	0.99196	1.00209	1.007	1.00013
		8133.83	0.98754	1.00506	1.00945	1.00115
		8138.66	0.99981	1.00712	1.00883	1.00155
		8143.53	0.99912	1.00906	1.00574	1.0022
		8148.43	1.00442	1.01089	1.00258	1.00257
		8153.36	0.99969	1.01167	1.00174	1.00265
		8158.31	0.99564	1.01075	1.00183	1.0026
		8163.29	1.00505	1.00866	1.00161	1.00244
		8168.28	0.99554	1.0064	1.0027	1.00227
		8173.32	0.99562	1.00469	1.00331	1.00208
		8178.39	1.00423	1.00405	1.00099	1.00195
		8183.47	0.99923	1.004	0.99633	1.00187
		8188.59	0.99333	1.00395	0.99265	1.0019
		8193.73	0.99818	1.00342	0.99141	1.00189
		8198.9	0.98763	1.00236	0.99131	1.00188
		8204.1	1.0031	1.00101	0.99203	1.00193
		8209.33	0.99877	0.99981	0.9929	1.00192
		8214.58	1.00828	0.99881	0.99396	1.00179
		8219.86	1.00694	0.99765	0.99637	1.00155
		8225.17	1.01689	0.99698	0.99952	1.00134
		8230.51	1.00489	0.99712	1.00249	1.00097
		8235.86	1.0077	0.99803	1.00432	1.00058
		8241.26	1.00272	0.99956	1.00391	1.00024
		8246.68	1.00335	1.00157	1.00239	1.00003
		8252.13	1.00176	1.00403	1.00044	0.99995
		8257.59	1.00288	1.00655	0.99881	1.00019
		8263.1	0.99982	1.00857	0.99765	1.00047
		8268.63	0.99973	1.00952	0.9966	1.00098
		8274.19	0.99702	1.00942	0.99675	1.00152
		8279.77	0.99219	1.00843	0.99751	1.00202
		8285.37	0.99947	1.00729	0.99791	1.00237
		8291.01	1.00638	1.00618	0.99762	1.00276
		8296.68	0.99605	1.00515	0.99703	1.00309
		8302.37	1.00293	1.00405	0.997	1.00344
		8308.09	1.00666	1.00345	0.99738	1.00367
		8313.83	1.00091	1.00306	0.99787	1.00381
		8319.6	1.00118	1.00268	0.99871	1.00379
		8325.41	0.99635	1.00208	1.00023	1.00361
		8331.24	0.99893	1.00164	1.00229	1.00333
		8337.1	0.99318	1.00133	1.00402	1.00305
		8342.98	1.0019	1.00114	1.00478	1.00284
		8348.89	0.99825	1.0011	1.00435	1.00279
		8354.84	0.99532	1.00101	1.00317	1.00255
		8360.8	0.99609	1.00096	1.00193	1.00218
		8366.8	0.99634	1.00091	1.00116	1.0018
		8372.81	0.99115	1.00104	1.00067	1.00151
		8378.86	0.99285	1.00143	0.99975	1.00132
		8384.94	0.99033	1.0018	0.99815	1.00117
		8391.04	1.00148	1.00202	0.99684	1.00107
		8397.17	0.99689	1.00221	0.99663	1.0008
		8403.32	0.99168	1.00233	0.9971	1.00073
		8409.52	0.98682	1.00211	0.99787	1.00061
		8415.73	0.99476	1.00175	0.99839	1.00039
		8421.96	0.98543	1.00121	0.99838	1.00027
		8428.24	0.98632	1.00043	0.99844	1.00014
		8434.53	0.98432	0.99965	0.99891	0.99992
		8440.86	0.98719	0.99885	0.9998	0.9997
		8447.22	0.98781	0.99791	1.00116	0.99939
		8453.58	0.98374	0.99711	1.00248	0.99919
		8460	0.98356	0.99623	1.00304	0.99895
		8466.44	0.97728	0.99541	1.003	0.99875
		8472.88	0.98452	0.99457	1.00278	0.99838
		8479.38	0.97881	0.99384	1.00231	0.99807
		8485.9	0.97226	0.99299	1.00169	0.99779
		8492.43	0.97313	0.99226	1.00103	0.99742
		8499	0.97373	0.99159	1.00056	0.99711
		8505.61	0.97916	0.99091	1.00053	0.99677

## Sheet: Figure 1f
Figure 1f			Co-CN@G	Co foil	Co3O4	CoPc
		R+ΔR (Å)	|FT(k3 χ(k))| (Å-4)
		0	45.0155	14.6506	-2.70056	33.6081
		0.03068	45.0446	14.6442	-2.71149	33.5851
		0.06136	45.0809	14.6269	-2.74421	33.5188
		0.09204	45.1098	14.6048	-2.79805	33.4179
		0.12272	45.1273	14.5897	-2.87078	33.3034
		0.1534	45.1313	14.5949	-2.95345	33.2298
		0.18408	45.1207	14.617	-2.92983	33.2775
		0.21476	45.0963	14.6418	-2.83341	33.407
		0.24544	45.0618	14.6594	-2.74358	33.5459
		0.27612	45.0352	14.6647	-2.67348	33.6603
		0.3068	45.0641	14.6567	-2.63287	33.7311
		0.33748	45.1159	14.638	-2.62815	33.7454
		0.36816	45.1674	14.6164	-2.66105	33.6953
		0.39884	45.2112	14.6055	-2.7275	33.5787
		0.42951	45.2422	14.616	-2.81696	33.4016
		0.46019	45.2567	14.6401	-2.90961	33.1997
		0.49087	45.2527	14.6625	-2.94422	33.234
		0.52155	45.2305	14.6721	-2.90116	33.5209
		0.55223	45.1949	14.6623	-2.88116	33.8437
		0.58291	45.1593	14.63	-2.88045	34.1569
		0.61359	45.1525	14.575	-2.79868	34.4328
		0.64427	45.1948	14.5069	-2.59254	34.6473
		0.67495	45.2676	14.5908	-2.29426	34.7807
		0.70563	45.3471	14.6883	-1.92945	34.8192
		0.73631	45.4184	14.785	-1.52551	34.7582
		0.76699	45.4712	14.872	-1.11428	34.6067
		0.79767	45.4986	14.9412	-0.7296	34.3963
		0.82835	45.4979	14.9864	-0.40293	34.1992
		0.85903	45.4739	15.0038	-0.15807	34.1431
		0.88971	45.4462	14.9933	-0.00528	34.3265
		0.92039	45.4569	14.9589	0.06433	34.6971
		0.95107	45.5519	14.9091	0.08282	35.1414
		0.98175	45.7379	14.8568	0.10363	35.5743
		1.01243	45.9911	14.8166	0.1878	35.9382
		1.04311	46.2863	14.7971	0.37695	36.1937
		1.07379	46.603	14.7924	0.67084	36.3177
		1.10447	46.923	14.7853	1.03166	36.3052
		1.13515	47.2296	14.7593	1.40975	36.1775
		1.16583	47.5077	14.7062	1.76972	35.9931
		1.1965	47.7441	14.6331	2.10707	35.8619
		1.22718	47.929	14.6099	2.45456	35.9315
		1.25786	48.0574	14.7135	2.87504	36.3053
		1.28854	48.1308	14.8578	3.437	36.9647
		1.31922	48.1593	15.0007	4.17994	37.8093
		1.3499	48.1641	15.12	5.09083	38.7313
		1.38058	48.178	15.199	6.1058	39.6407
		1.41126	48.243	15.2271	7.12922	40.466
		1.44194	48.4016	15.2056	8.05509	41.1512
		1.47262	48.6823	15.1584	8.78358	41.6544
		1.5033	49.09	15.1478	9.23252	41.9473
		1.53398	49.6071	15.2554	9.34528	42.0158
		1.56466	50.2026	15.4983	9.09555	41.8591
		1.59534	50.8409	15.8279	8.48944	41.4897
		1.62602	51.4873	16.1915	7.56451	40.9314
		1.6567	52.1097	16.5503	6.38595	40.2173
		1.68738	52.6801	16.8815	5.04005	39.388
		1.71806	53.1746	17.1826	3.62505	38.4879
		1.74874	53.5742	17.48	2.2399	37.5626
		1.77942	53.8645	17.8329	0.97089	36.656
		1.8101	54.0358	18.3237	-0.12365	35.8074
		1.84078	54.0836	19.0279	-1.02863	35.0497
		1.87146	54.0081	19.9827	-1.77845	34.4096
		1.90214	53.8139	21.178	-2.43336	33.911
		1.93282	53.5094	22.5683	-2.74636	33.5893
		1.9635	53.1068	24.0869	-2.14654	33.4916
		1.99418	52.6209	25.6563	-1.47214	33.5667
		2.02485	52.0683	27.1947	-0.84562	33.6968
		2.05553	51.467	28.6202	-0.34205	33.8322
		2.08621	50.8351	29.8565	-0.02055	33.9601
		2.11689	50.1904	30.8359	0.10657	34.0716
		2.14757	49.5498	31.5041	0.12613	34.1562
		2.17825	48.9285	31.823	0.28596	34.2051
		2.20893	48.34	31.7731	0.92683	34.2178
		2.23961	47.7961	31.3542	2.19258	34.2085
		2.27029	47.3074	30.5855	3.96025	34.2118
		2.30097	46.8845	29.504	6.02572	34.2781
		2.33165	46.5396	28.1617	8.19063	34.4484
		2.36233	46.2869	26.6222	10.2706	34.7259
		2.39301	46.139	24.9563	12.0959	35.0805
		2.42369	46.0953	23.2374	13.5161	35.4714
		2.45437	46.1335	21.5372	14.4085	35.8596
		2.48505	46.2204	19.9209	14.6845	36.2121
		2.51573	46.3269	18.4449	14.2964	36.5024
		2.54641	46.4338	17.155	13.2395	36.7114
		2.57709	46.5288	16.0904	11.5526	36.8274
		2.60777	46.605	15.3115	9.315	36.8467
		2.63845	46.6579	15.029	6.64197	36.7734
		2.66913	46.6856	15.2345	3.68205	36.6185
		2.69981	46.6874	15.4527	0.64391	36.399
		2.73049	46.6645	15.5631	-1.61327	36.1361
		2.76117	46.6193	15.5691	0.13708	35.8527
		2.79184	46.556	15.4925	2.74263	35.5706
		2.82252	46.4798	15.3555	5.06803	35.3073
		2.8532	46.3974	15.1748	6.95965	35.0727
		2.88388	46.3164	14.9618	8.35442	34.8681
		2.91456	46.2449	14.7266	9.23125	34.688
		2.94524	46.191	14.5991	9.60141	34.5245
		2.97592	46.1606	14.8537	9.50252	34.3742
		3.0066	46.1569	15.1509	8.99241	34.2422
		3.03728	46.1791	15.455	8.14268	34.1436
		3.06796	46.2232	15.7522	7.03235	34.098
		3.09864	46.2834	16.0294	5.74214	34.1146
		3.12932	46.3536	16.2744	4.34973	34.1809
		3.16	46.4287	16.4778	2.92631	34.2676
		3.19068	46.5047	16.6336	1.53442	34.3421
		3.22136	46.5785	16.7401	0.22686	34.3773
		3.25204	46.6482	16.7994	-0.95344	34.3541
		3.28272	46.7122	16.817	-1.97277	34.2612
		3.3134	46.7694	16.8006	-2.79571	34.0951
		3.34408	46.819	16.7587	-2.53794	33.8594
		3.37476	46.8602	16.6991	-2.10405	33.5657
		3.40544	46.8919	16.6284	-1.86572	33.248
		3.43612	46.9133	16.5517	-1.81218	33.241
		3.4668	46.9232	16.4727	-1.92218	33.5979
		3.49748	46.9206	16.3953	-2.16654	33.9726
		3.52816	46.9041	16.3244	-2.50981	34.3221
		3.55884	46.8729	16.267	-2.91026	34.6252
		3.58952	46.8261	16.233	-2.66413	34.8659
		3.62019	46.763	16.2348	-2.26451	35.0329
		3.65087	46.6837	16.286	-1.92207	35.12
		3.68155	46.5884	16.3982	-1.6666	35.1257
		3.71223	46.4779	16.5778	-1.51907	35.0539
		3.74291	46.3536	16.8241	-1.4902	34.9132
		3.77359	46.2176	17.1293	-1.57937	34.7163
		3.80427	46.0722	17.4802	-1.77342	34.4793
		3.83495	45.9206	17.8593	-2.04291	34.2215
		3.86563	45.7663	18.2462	-2.32527	33.9644
		3.89631	45.6139	18.6186	-2.46568	33.7334
		3.92699	45.4694	18.9538	-2.3075	33.5585
		3.95767	45.3433	19.2298	-2.00164	33.4676
		3.98835	45.2568	19.4275	-1.69838	33.4563
		4.01903	45.2416	19.5314	-1.46077	33.4789
		4.04971	45.2951	19.5316	-1.32083	33.492
		4.08039	45.3782	19.4248	-1.29527	33.4742
		4.11107	45.4663	19.215	-1.38766	33.4194
		4.14175	45.5499	18.9142	-1.58536	33.3307
		4.17243	45.6256	18.543	-1.84678	33.2185
		4.20311	45.6923	18.1312	-2.06086	33.1155
		4.23379	45.75	17.7192	-2.01428	33.1468
		4.26447	45.7992	17.3574	-1.63336	33.2769
		4.29515	45.8401	17.1013	-1.06582	33.4145
		4.32583	45.8733	16.9944	-0.4243	33.5399
		4.35651	45.8987	17.0417	0.23403	33.6454
		4.38719	45.9163	17.2053	0.87548	33.7276
		4.41786	45.9258	17.4283	1.47808	33.7859
		4.44854	45.9269	17.6609	2.02788	33.8228
		4.47922	45.9195	17.8686	2.51717	33.8429
		4.5099	45.9032	18.0313	2.94291	33.8526
		4.54058	45.8785	18.139	3.30498	33.8591
		4.57126	45.8456	18.1888	3.6042	33.8688
		4.60194	45.8054	18.1825	3.84041	33.8861
		4.63262	45.759	18.1246	4.01122	33.9122
		4.6633	45.7078	18.021	4.11148	33.9455
		4.69398	45.6532	17.8783	4.13375	33.982
		4.72466	45.5969	17.7033	4.06964	34.0168
		4.75534	45.5401	17.5025	3.91165	34.045
		4.78602	45.4839	17.2822	3.65528	34.0623
		4.8167	45.4289	17.0485	3.30096	34.0652
		4.84738	45.3751	16.8076	2.85572	34.0512
		4.87806	45.322	16.5653	2.33462	34.0186
		4.90874	45.2685	16.3277	1.76202	33.9666
		4.93942	45.2132	16.1008	1.17304	33.8952
		4.9701	45.1547	15.8901	0.6151	33.8055
		5.00078	45.0921	15.701	0.14771	33.6999
		5.03146	45.0271	15.5383	-0.16671	33.5819
		5.06214	45.0547	15.4055	-0.29046	33.4577
		5.09282	45.1334	15.3042	-0.24243	33.3384
		5.1235	45.218	15.2332	-0.09185	33.2479
		5.15418	45.3064	15.1881	0.08179	33.2294
		5.18486	45.3968	15.1619	0.21652	33.2904
		5.21553	45.4871	15.1474	0.27307	33.3839
		5.24621	45.5749	15.138	0.23102	33.4781
		5.27689	45.6578	15.1289	0.08448	33.5592
		5.30757	45.7331	15.1172	-0.1611	33.6208
		5.33825	45.7985	15.1011	-0.49107	33.6596
		5.36893	45.8516	15.0798	-0.88309	33.6744
		5.39961	45.8902	15.0528	-1.30764	33.6654
		5.43029	45.9127	15.02	-1.72648	33.6343
		5.46097	45.9177	14.9814	-2.08534	33.5834
		5.49165	45.9043	14.9368	-2.30195	33.516
		5.52233	45.8722	14.8865	-2.31548	33.4358
		5.55301	45.8218	14.8309	-2.2076	33.3464
		5.58369	45.7538	14.7709	-2.09961	33.2517
		5.61437	45.6703	14.7085	-2.05053	33.1561
		5.64505	45.5738	14.6478	-2.07767	33.0714
		5.67573	45.4691	14.5995	-2.17493	33.0732
		5.70641	45.3645	14.5891	-2.31343	33.1528
		5.73709	45.2787	14.622	-2.42583	33.2365
		5.76777	45.2488	14.6684	-2.40501	33.3143
		5.79845	45.3004	14.712	-2.22359	33.3831
		5.82913	45.4048	14.7465	-1.96251	33.4404
		5.85981	45.5297	14.7689	-1.68993	33.484
		5.89049	45.6599	14.7775	-1.44397	33.5121
		5.92117	45.7879	14.772	-1.2468	33.5231
		5.95185	45.9095	14.7531	-1.11073	33.5164
		5.98253	46.0221	14.7227	-1.04035	33.4923
		6.0132	46.1236	14.6846	-1.03358	33.453
		6.04388	46.2129	14.646	-1.08264	33.4028
		6.07456	46.2891	14.6202	-1.17535	33.3494
		6.10524	46.3518	14.6244	-1.29671	33.3059
		6.13592	46.401	14.6575	-1.43088	33.2891
		6.1666	46.4366	14.7029	-1.56336	33.3092
		6.19728	46.4591	14.7492	-1.68321	33.3592
		6.22796	46.4689	14.7906	-1.78454	33.4228
		6.25864	46.4665	14.8242	-1.86653	33.486
		6.28932	46.4529	14.8488	-1.93176	33.5394
		6.32	46.4288	14.8643	-1.98366	33.5772
		6.35068	46.3952	14.8717	-2.0245	33.5959
		6.38136	46.3535	14.8727	-2.0551	33.594
		6.41204	46.3051	14.8696	-2.0758	33.5719
		6.44272	46.252	14.8648	-2.08777	33.5315
		6.4734	46.1961	14.8605	-2.09351	33.4764
		6.50408	46.1399	14.8583	-2.09581	33.4117
		6.53476	46.0859	14.8592	-2.09607	33.3439
		6.56544	46.0369	14.8641	-2.09278	33.2812
		6.59612	45.9951	14.8738	-2.08155	33.2337
		6.6268	45.9623	14.8895	-2.05708	33.2099
		6.65748	45.9398	14.9134	-2.01675	33.2097
		6.68816	45.9275	14.9478	-1.9636	33.2224
		6.71884	45.9248	14.9945	-1.90659	33.2355
		6.74952	45.9302	15.0539	-1.8581	33.2413
		6.7802	45.9423	15.1253	-1.8302	33.2362
		6.81087	45.9597	15.2061	-1.83073	33.2201
		6.84155	45.9816	15.293	-1.85907	33.1952
		6.87223	46.0077	15.382	-1.90109	33.1657
		6.90291	46.0382	15.4692	-1.92409	33.1383
		6.93359	46.0736	15.5504	-1.88042	33.1219
		6.96427	46.1144	15.6218	-1.73203	33.1223
		6.99495	46.1607	15.6804	-1.47754	33.1358
		7.02563	46.2121	15.7233	-1.14534	33.1528
		7.05631	46.2676	15.7488	-0.77126	33.1659
		7.08699	46.3254	15.7559	-0.38775	33.171
		7.11767	46.3834	15.7442	-0.02185	33.1667
		7.14835	46.439	15.7146	0.30473	33.1538
		7.17903	46.4896	15.6683	0.57565	33.1356
		7.20971	46.5326	15.6075	0.78013	33.119
		7.24039	46.566	15.5348	0.91298	33.114
		7.27107	46.5878	15.4532	0.97446	33.1277
		7.30175	46.5968	15.3661	0.96971	33.1561
		7.33243	46.5924	15.2767	0.90784	33.1904
		7.36311	46.5745	15.1882	0.80063	33.2237
		7.39379	46.5435	15.1038	0.66113	33.2514
		7.42447	46.5007	15.0258	0.50222	33.2709
		7.45515	46.4473	14.9562	0.33541	33.2805
		7.48583	46.3854	14.8964	0.17018	33.28
		7.51651	46.3171	14.8466	0.01387	33.2698
		7.54719	46.2446	14.8067	-0.12789	33.2516
		7.57787	46.1702	14.7755	-0.25062	33.228
		7.60854	46.096	14.7518	-0.3506	33.2023
		7.63922	46.0237	14.7345	-0.42522	33.179
		7.6699	45.9549	14.7227	-0.47377	33.1626
		7.70058	45.8906	14.7159	-0.49845	33.1564
		7.73126	45.8315	14.7138	-0.50472	33.1598
		7.76194	45.7779	14.7158	-0.50063	33.169
		7.79262	45.73	14.7211	-0.49534	33.1793
		7.8233	45.6878	14.7283	-0.49715	33.1869
		7.85398	45.6517	14.7361	-0.51198	33.1897
		7.88466	45.6219	14.7429	-0.54229	33.1867
		7.91534	45.599	14.7474	-0.58689	33.1779
		7.94602	45.5833	14.7486	-0.64149	33.1639
		7.9767	45.5752	14.7457	-0.69994	33.1459
		8.00738	45.5746	14.7384	-0.75612	33.1252
		8.03806	45.5807	14.7264	-0.80575	33.1035
		8.06874	45.5923	14.7099	-0.84787	33.0825
		8.09942	45.6078	14.6894	-0.88511	33.0638
		8.1301	45.6256	14.6655	-0.92285	33.0486
		8.16078	45.644	14.639	-0.96746	33.0379
		8.19146	45.6617	14.6107	-1.02459	33.0315
		8.22214	45.6776	14.582	-1.09783	33.028
		8.25282	45.6911	14.5546	-1.18812	33.0256
		8.2835	45.702	14.5333	-1.29393	33.0238
		8.31418	45.7107	14.5317	-1.41194	33.0237
		8.34486	45.7175	14.5491	-1.53813	33.0265
		8.37554	45.7233	14.5706	-1.66893	33.032
		8.40621	45.7291	14.5912	-1.80214	33.0388
		8.43689	45.7356	14.6096	-1.93733	33.0457
		8.46757	45.7438	14.6251	-2.07559	33.0512
		8.49825	45.7541	14.6375	-2.21862	33.0548
		8.52893	45.7666	14.6466	-2.36754	33.0559
		8.55961	45.7811	14.6524	-2.52193	33.0543
		8.59029	45.7971	14.6549	-2.67909	33.0502
		8.62097	45.8139	14.6541	-2.83383	33.0439
		8.65165	45.8306	14.6502	-2.97248	33.036
		8.68233	45.8463	14.6434	-2.88682	33.0273
		8.71301	45.8602	14.6339	-2.78322	33.0191
		8.74369	45.8718	14.622	-2.71188	33.0133
		8.77437	45.8806	14.6083	-2.67955	33.0127
		8.80505	45.8864	14.5934	-2.69036	33.0156
		8.83573	45.8892	14.5786	-2.74562	33.0187
		8.86641	45.8892	14.5661	-2.84342	33.0205
		8.89709	45.8867	14.5595	-2.97069	33.0207
		8.92777	45.882	14.5624	-2.84804	33.02
		8.95845	45.8757	14.575	-2.65919	33.0195
		8.98913	45.8681	14.5937	-2.45895	33.021
		9.01981	45.8596	14.6157	-2.25965	33.025
		9.05049	45.8503	14.639	-2.07309	33.0307
		9.08117	45.8406	14.6624	-1.91012	33.0367
		9.11185	45.8305	14.6851	-1.77992	33.0418
		9.14253	45.8199	14.7064	-1.68943	33.0454
		9.17321	45.8089	14.7258	-1.64288	33.0467
		9.20388	45.7974	14.743	-1.64163	33.0455
		9.23456	45.7853	14.7578	-1.6841	33.0415
		9.26524	45.7728	14.7701	-1.76602	33.0349
		9.29592	45.7599	14.78	-1.88075	33.0262
		9.3266	45.7469	14.7877	-2.01974	33.016
		9.35728	45.734	14.7934	-2.17302	33.0074
		9.38796	45.7216	14.7974	-2.3295	33.0125
		9.41864	45.7103	14.8002	-2.47687	33.0238
		9.44932	45.7005	14.802	-2.60073	33.0349
		9.48	45.6927	14.8032	-2.68399	33.0445
		9.51068	45.6874	14.8039	-2.71396	33.0521
		9.54136	45.6849	14.8043	-2.6996	33.0572
		9.57204	45.6855	14.8044	-2.66546	33.0596
		9.60272	45.6893	14.8041	-2.62884	33.0593
		9.6334	45.6961	14.8033	-2.59569	33.0564
		9.66408	45.7057	14.8016	-2.56557	33.0513
		9.69476	45.7176	14.7987	-2.53558	33.0443
		9.72544	45.7312	14.7942	-2.50292	33.036
		9.75612	45.7457	14.7878	-2.46631	33.027
		9.7868	45.7602	14.7791	-2.42637	33.0179
		9.81748	45.7739	14.7681	-2.3851	33.0099
		9.84816	45.7859	14.7547	-2.34509	33.0067
		9.87884	45.7952	14.7389	-2.30883	33.0114
		9.90952	45.8009	14.7212	-2.2783	33.0175
		9.9402	45.8021	14.702	-2.25485	33.0232
		9.97088	45.7982	14.6823	-2.23919	33.0279

## Sheet: Figure 1g
Figure 1g		Co-CN@G		Fit			Co-CN@G		Fit
		R+ΔR (Å)	|FT(k3 χ(k))| (Å-4)				k (Å-1)	k3 χ(k) (Å-3)
		0	0.01545	0.08898			0	0	0
		0.03068	0.04464	0.10759			0.05	-3.98656e-05	1.36138e-05
		0.06136	0.08091	0.14537			0.1	-0.000311561	0.000108785
		0.09204	0.10976	0.18127			0.15	-0.00103	0.000366438
		0.12272	0.12732	0.20503			0.2	-0.00237	0.000866209
		0.1534	0.13127	0.21155			0.25	-0.00452	0.00169
		0.18408	0.12069	0.19861			0.3	-0.00762	0.0029
		0.21476	0.09632	0.16659			0.35	-0.01178	0.00458
		0.24544	0.06179	0.11957			0.4	-0.01711	0.00679
		0.27612	0.03525	0.07337			0.45	-0.02331	0.00959
		0.3068	0.0641	0.08337			0.5	-0.03032	0.01304
		0.33748	0.11586	0.14969			0.55	-0.03848	0.01717
		0.36816	0.16737	0.2259			0.6	-0.04759	0.022
		0.39884	0.21118	0.29584			0.65	-0.05672	0.02754
		0.42951	0.2422	0.35078			0.7	-0.06689	0.03375
		0.46019	0.2567	0.38411			0.75	-0.07906	0.04052
		0.49087	0.25265	0.39092			0.8	-0.09405	0.04754
		0.52155	0.2305	0.36818			0.85	-0.11272	0.0536
		0.55223	0.19488	0.315			0.9	-0.12612	-0.05021
		0.58291	0.15929	0.23292			0.95	-0.14827	-0.04598
		0.61359	0.15251	0.12652			1	-0.17322	-0.03416
		0.64427	0.19483	0.03116			1.05	-0.1991	-0.02173
		0.67495	0.26759	0.14783			1.1	-0.21886	-0.000693062
		0.70563	0.34712	0.28806			1.15	-0.24322	0.02259
		0.73631	0.41841	0.42111			1.2	-0.25675	0.05087
		0.76699	0.47121	0.5352			1.25	-0.27227	0.08363
		0.79767	0.4986	0.61937			1.3	-0.27275	0.11871
		0.82835	0.49787	0.66372			1.35	-0.27731	0.15533
		0.85903	0.4739	0.65999			1.4	-0.2555	0.19188
		0.88971	0.44622	0.60225			1.45	-0.23155	0.22838
		0.92039	0.45686	0.48774			1.5	-0.22069	0.2597
		0.95107	0.5519	0.31902			1.55	-0.17747	0.28383
		0.98175	0.73795	0.12864			1.6	-0.1362	0.30608
		1.01243	0.99113	0.23901			1.65	-0.06913	0.32403
		1.04311	1.28634	0.54545			1.7	0.03092	0.32564
		1.07379	1.60298	0.89153			1.75	0.10136	0.32774
		1.10447	1.92297	1.25464			1.8	0.23637	0.33175
		1.13515	2.22963	1.61798			1.85	0.30619	0.35401
		1.16583	2.50772	1.96546			1.9	0.40851	0.37608
		1.1965	2.74413	2.28206			1.95	0.53938	0.38638
		1.22718	2.92904	2.55508			2	0.68145	0.38923
		1.25786	3.05741	2.77558			2.05	0.74783	0.45117
		1.28854	3.13076	2.94018			2.1	0.85481	0.52831
		1.31922	3.1593	3.05307			2.15	0.98459	0.62043
		1.3499	3.16408	3.12816			2.2	1.05497	0.73607
		1.38058	3.17796	3.1906			2.25	1.11434	0.87705
		1.41126	3.24305	3.27618			2.3	1.28293	1.02781
		1.44194	3.40165	3.426			2.35	1.28422	1.18209
		1.47262	3.68234	3.67565			2.4	1.38554	1.32517
		1.5033	4.09002	4.04339			2.45	1.25104	1.44746
		1.53398	4.60709	4.52523			2.5	1.12599	1.54073
		1.56466	5.20258	5.09909			2.55	1.01438	1.59495
		1.59534	5.84094	5.73297			2.6	0.89371	1.59837
		1.62602	6.48729	6.39165			2.65	0.62057	1.52052
		1.6567	7.10968	7.04056			2.7	0.50802	1.35078
		1.68738	7.68005	7.64774			2.75	0.26358	1.10065
		1.71806	8.17462	8.18486			2.8	0.08022	0.82122
		1.74874	8.57423	8.62788			2.85	-0.19387	0.46862
		1.77942	8.86446	8.95751			2.9	-0.45396	0.05414
		1.8101	9.03581	9.1596			2.95	-0.81888	-0.40686
		1.84078	9.08365	9.22537			3	-1.1684	-0.90119
		1.87146	9.00814	9.15152			3.05	-1.62745	-1.41069
		1.90214	8.81386	8.9402			3.1	-1.8961	-1.91663
		1.93282	8.50942	8.59873			3.15	-2.22817	-2.39117
		1.9635	8.10684	8.13923			3.2	-2.47308	-2.81817
		1.99418	7.6209	7.57815			3.25	-2.71326	-3.18663
		2.02485	7.06832	6.93557			3.3	-2.99965	-3.48069
		2.05553	6.46697	6.23463			3.35	-3.11884	-3.69785
		2.08621	5.83507	5.50083			3.4	-3.23958	-3.81568
		2.11689	5.19044	4.76156			3.45	-3.06339	-3.81946
		2.14757	4.54985	4.04576			3.5	-2.73795	-3.70291
		2.17825	3.92854	3.3839			3.55	-2.70159	-3.46929
		2.20893	3.34001	2.80772			3.6	-2.1408	-3.12229
		2.23961	2.79606	2.34833			3.65	-1.94658	-2.66797
		2.27029	2.30736	2.02885			3.7	-1.74475	-2.11668
		2.30097	1.88451	1.85001			3.75	-1.233	-1.48043
		2.33165	1.5396	1.78021			3.8	-1.08975	-0.78137
		2.36233	1.28692	1.76764			3.85	-0.27078	-0.03911
		2.39301	1.13905	1.76387			3.9	0.42272	0.72442
		2.42369	1.09528	1.73657			3.95	0.6483	1.48048
		2.45437	1.1335	1.66957			4	0.97553	2.21399
		2.48505	1.22037	1.55867			4.05	2.71312	2.90281
		2.51573	1.32695	1.40787			4.1	3.44117	3.52484
		2.54641	1.43375	1.22698			4.15	3.61998	4.05829
		2.57709	1.52883	1.03055			4.2	3.91837	4.49083
		2.60777	1.60498	0.83841			4.25	4.48126	4.80797
		2.63845	1.65795	0.67764			4.3	4.99073	5.0017
		2.66913	1.68557	0.58184			4.35	5.01313	5.06734
		2.69981	1.68739	0.57202			4.4	5.11926	4.98857
		2.73049	1.66446	0.62893			4.45	5.54329	4.76487
		2.76117	1.61935	0.7112			4.5	5.83616	4.40235
		2.79184	1.55602	0.78739			4.55	5.25173	3.91054
		2.82252	1.47983	0.8407			4.6	5.81505	3.29675
		2.8532	1.39739	0.86374			4.65	5.1132	2.57709
		2.88388	1.31636	0.85474			4.7	3.61448	1.77003
		2.91456	1.24492	0.81559			4.75	3.29416	0.89561
		2.94524	1.19095	0.75081			4.8	0.68418	-0.01986
		2.97592	1.1606	0.66702			4.85	-0.35812	-0.94926
		3.0066	1.15692	0.57269			4.9	-1.78446	-1.862
		3.03728	1.17915	0.47833			4.95	-3.74651	-2.7315
		3.06796	1.22322	0.39685			5	-5.11787	-3.53462
		3.09864	1.28337	0.34256			5.05	-7.18098	-4.24636
		3.12932	1.3536	0.32462			5.1	-6.31343	-4.85334
		3.16	1.42873	0.33763			5.15	-6.64507	-5.33252
		3.19068	1.5047	0.3651			5.2	-7.8059	-5.65837
		3.22136	1.57854	0.39175			5.25	-7.67059	-5.81881
		3.25204	1.64818	0.40839			5.3	-7.62047	-5.80721
		3.28272	1.71216	0.41084			5.35	-5.80335	-5.61992
		3.3134	1.7694	0.39839			5.4	-4.84701	-5.26049
		3.34408	1.81902	0.37271			5.45	-4.80474	-4.73888
		3.37476	1.86016	0.33739			5.5	-4.2039	-4.07162
		3.40544	1.89192	0.29769			5.55	-2.341	-3.27782
		3.43612	1.91331	0.26043			5.6	-1.64895	-2.38118
		3.4668	1.92324	0.23332			5.65	0.5496	-1.40975
		3.49748	1.92056	0.22226			5.7	2.23426	-0.38245
		3.52816	1.90413	0.22724			5.75	2.616	0.66428
		3.55884	1.8729	0.24211			5.8	3.20361	1.69109
		3.58952	1.82605	0.259			5.85	3.21999	2.6641
		3.62019	1.76303	0.27187			5.9	2.98133	3.55129
		3.65087	1.68369	0.27719			5.95	2.01933	4.32063
		3.68155	1.58836	0.27356			6	1.57505	4.94629
		3.71223	1.47787	0.26123			6.05	2.53162	5.40795
		3.74291	1.35363	0.2418			6.1	2.84669	5.70191
		3.77359	1.21758	0.2181			6.15	3.17236	5.80877
		3.80427	1.07223	0.19401			6.2	4.40541	5.72225
		3.83495	0.9206	0.17421			6.25	5.19827	5.44661
		3.86563	0.76633	0.16293			6.3	5.47533	4.99286
		3.89631	0.61388	0.1618			6.35	6.75953	4.37831
		3.92699	0.46939	0.16849			6.4	4.71164	3.62593
		3.95767	0.34328	0.17835			6.45	2.60085	2.76344
		3.98835	0.2568	0.18693			6.5	2.34851	1.82226
		4.01903	0.24165	0.19119			6.55	2.33106	0.83635
		4.04971	0.29507	0.18952			6.6	0.80038	-0.17201
		4.08039	0.37816	0.18158			6.65	0.89104	-1.16123
		4.11107	0.46627	0.16805			6.7	-1.69536	-2.09434
		4.14175	0.54988	0.15057			6.75	-1.81118	-2.93844
		4.17243	0.62556	0.13173			6.8	-2.913	-3.66433
		4.20311	0.69228	0.11506			6.85	-5.78698	-4.24758
		4.23379	0.75002	0.10455			6.9	-4.25136	-4.6694
		4.26447	0.79916	0.10274			6.95	-6.00419	-4.91734
		4.29515	0.84013	0.10857			7	-6.83934	-4.98568
		4.32583	0.87327	0.11814			7.05	-5.86111	-4.87553
		4.35651	0.89868	0.12743			7.1	-4.58096	-4.61406
		4.38719	0.91627	0.13368			7.15	-4.31744	-4.18804
		4.41786	0.9258	0.13536			7.2	-3.61548	-3.61438
		4.44854	0.92695	0.1319			7.25	-2.69944	-2.91688
		4.47922	0.91946	0.12351			7.3	-2.43343	-2.12385
		4.5099	0.90325	0.11106			7.35	-1.19338	-1.26696
		4.54058	0.87846	0.09603			7.4	0.08971	-0.37997
		4.57126	0.84557	0.08063			7.45	-0.88038	0.50261
		4.60194	0.80539	0.06797			7.5	4.59624	1.34694
		4.63262	0.75901	0.06158			7.55	5.61799	2.1214
		4.6633	0.70779	0.06305			7.6	4.45154	2.81738
		4.69398	0.65324	0.07007			7.65	3.11834	3.39401
		4.72466	0.59688	0.07872			7.7	2.67349	3.82991
		4.75534	0.54006	0.0861			7.75	5.41296	4.10947
		4.78602	0.48386	0.0906			7.8	6.3538	4.22342
		4.8167	0.42886	0.09151			7.85	3.74606	4.16918
		4.84738	0.37509	0.08878			7.9	2.98169	3.95088
		4.87806	0.32198	0.08282			7.95	4.23137	3.57917
		4.90874	0.26847	0.07442			8	2.19686	3.07072
		4.93942	0.21319	0.06474			8.05	-1.14369	2.44731
		4.9701	0.15473	0.05527			8.1	0.74797	1.72958
		5.00078	0.09207	0.04777			8.15	-0.66032	0.94704
		5.03146	0.02714	0.04379			8.2	-1.29978	0.13232
		5.06214	0.05475	0.04362			8.25	2.18033	-0.68078
		5.09282	0.13344	0.04594			8.3	1.82886	-1.45873
		5.1235	0.21803	0.04884			8.35	-3.11517	-2.16963
		5.15418	0.30644	0.05088			8.4	-2.9558	-2.78453
		5.18486	0.39683	0.05132			8.45	-2.73547	-3.27861
		5.21553	0.48711	0.04998			8.5	-4.18528	-3.63216
		5.24621	0.57492	0.04712			8.55	-4.53257	-3.83126
		5.27689	0.65777	0.04331			8.6	-4.04822	-3.86625
		5.30757	0.73314	0.03941			8.65	-5.97475	-3.7364
		5.33825	0.79852	0.03635			8.7	-7.07493	-3.44808
		5.36893	0.85158	0.03487			8.75	-4.1276	-3.01426
		5.39961	0.89023	0.03506			8.8	0.97593	-2.45393
		5.43029	0.91272	0.03632			8.85	2.2821	-1.7913
		5.46097	0.91769	0.03774			8.9	-2.88989	-1.05472
		5.49165	0.90429	0.03856			8.95	0.376	-0.27551
		5.52233	0.87222	0.0383			9	0.20883	0.51342
		5.55301	0.82175	0.03681			9.05	-1.7944	1.28001
		5.58369	0.75385	0.03424			9.1	-0.84932	1.99546
		5.61437	0.67027	0.03102			9.15	0.9942	2.62417
		5.64505	0.57381	0.02787			9.2	10.0699	3.13973
		5.67573	0.46906	0.02568			9.25	8.70751	3.5206
		5.70641	0.3645	0.02519			9.3	7.6426	3.75103
		5.73709	0.27866	0.02644			9.35	5.14533	3.82169
		5.76777	0.24885	0.02875			9.4	-2.33435	3.72999
		5.79845	0.30041	0.03121			9.45	-1.66302	3.48024
		5.82913	0.40477	0.03309			9.5	0.72991	3.08332
		5.85981	0.52973	0.03392			9.55	2.078	2.55604
		5.89049	0.65989	0.03348			9.6	-0.65696	1.9177
		5.92117	0.78789	0.03178			9.65	-1.57159	1.19445
		5.95185	0.90952	0.02897			9.7	3.40329	0.41667
		5.98253	1.02205	0.0254			9.75	0.45035	-0.38297
		6.0132	1.12359	0.02158			9.8	2.95926	-1.1709
		6.04388	1.21288	0.01826			9.85	1.40908	-1.91407
		6.07456	1.2891	0.01632			9.9	-4.75946	-2.58131
		6.10524	1.35183	0.0163			9.95	-5.84224	-3.14467
		6.13592	1.40096	0.01784			10	2.56454	-3.58055
		6.1666	1.4366	0.02002			10.05	-2.64037	-3.87565
		6.19728	1.45907	0.02209			10.1	0.67563	-4.02497
		6.22796	1.46886	0.02361			10.15	-4.43092	-4.00592
		6.25864	1.46655	0.02444			10.2	-7.10374	-3.81762
		6.28932	1.4529	0.02461			10.25	-0.96763	-3.4663
		6.32	1.42877	0.02426			10.3	-4.04593	-2.96512
		6.35068	1.39521	0.02363			10.35	-2.75249	-2.33356
		6.38136	1.3535	0.02297			10.4	-3.73777	-1.59671
		6.41204	1.30514	0.02248			10.45	-8.42266	-0.78419
		6.44272	1.25197	0.02226			10.5	-6.05557	0.07104
		6.4734	1.19608	0.02224			10.55	4.42962	0.93406
		6.50408	1.13989	0.02227			10.6	3.32551	1.76944
		6.53476	1.08595	0.02219			10.65	8.72454	2.54268
		6.56544	1.03689	0.02185			10.7	6.63093	3.2217
		6.59612	0.99506	0.02119			10.75	0.39649	3.7781
		6.6268	0.96234	0.02023			10.8	1.84763	4.1884
		6.65748	0.93979	0.01911			10.85	9.38875	4.43499
		6.68816	0.92752	0.018			10.9	-1.51761	4.50686
		6.71884	0.92477	0.01712			10.95	-3.66098	4.40009
		6.74952	0.9302	0.01664			11	4.30055	4.11796
		6.7802	0.94228	0.0166			11.05	6.5619	3.67203
		6.81087	0.95969	0.0169			11.1	-1.53983	3.07658
		6.84155	0.98158	0.01737			11.15	-7.2475	2.34997
		6.87223	1.00767	0.01781			11.2	-1.79454	1.52036
		6.90291	1.03817	0.01811			11.25	-14.2227	0.62027
		6.93359	1.07358	0.01824			11.3	-5.74709	-0.3147
		6.96427	1.11437	0.01823			11.35	2.24847	-1.24733
		6.99495	1.16067	0.01817			11.4	-0.40819	-2.14031
		7.02563	1.2121	0.01819			11.45	10.7054	-2.95774
		7.05631	1.26759	0.01836			11.5	8.2408	-3.66658
		7.08699	1.32543	0.01868			11.55	19.7179	-4.23803
		7.11767	1.38341	0.01907			11.6	13.6084	-4.64871
		7.14835	1.439	0.01941			11.65	4.3927	-4.88156
		7.17903	1.48958	0.01956			11.7	6.5234	-4.92658
		7.20971	1.53264	0.01941			11.75	-0.77403	-4.78122
		7.24039	1.56597	0.01892			11.8	-0.40255	-4.45049
		7.27107	1.58778	0.01811			11.85	-2.38747	-3.94675
		7.30175	1.59682	0.01712			11.9	-2.43657	-3.28917
		7.33243	1.59241	0.01615			11.95	-3.4183	-2.50304
		7.36311	1.57448	0.01548			12	-7.49676	-1.61866
		7.39379	1.54354	0.01537			12.05	-7.68832	-0.6706
		7.42447	1.50065	0.01591			12.1	-11.3547	0.30578
		7.45515	1.44731	0.01695			12.15	-19.3141	1.27419
		7.48583	1.38542	0.01823			12.2	-16.4442	2.19733
		7.51651	1.31711	0.01945			12.25	-2.52301	3.0397
		7.54719	1.24463	0.02035			12.3	3.55815	3.76905
		7.57787	1.17023	0.02076			12.35	-12.4853	4.35756
		7.60854	1.09599	0.02057			12.4	-3.02821	4.78299
		7.63922	1.02373	0.01975			12.45	7.62733	5.02952
		7.6699	0.95493	0.01835			12.5	5.83241	5.08828
		7.70058	0.89062	0.01647			12.55	0.42898	4.95775
		7.73126	0.83149	0.01428			12.6	1.88887	4.64366
		7.76194	0.77789	0.01202			12.65	-4.45766	4.15882
		7.79262	0.72997	0.01004			12.7	1.56474	3.52249
		7.8233	0.68784	0.00874			12.75	-2.85635	2.75959
		7.85398	0.65171	0.00844			12.8	3.05883	1.89969
		7.88466	0.62192	0.00902			12.85	17.022	0.9758
		7.91534	0.59896	0.01005			12.9	12.851	0.02304
		7.94602	0.58331	0.01111			12.95	11.5291	-0.92273
		7.9767	0.57523	0.01198			13	17.9767	-1.82632
		8.00738	0.57459	0.01255			13.05	8.6464	-2.663
		8.03806	0.58068	0.01284			13.1	-1.21875	-3.4074
		8.06874	0.59229	0.01293			13.15	0	-4.0217
		8.09942	0.60784	0.01293			13.2	0	-4.48337
		8.1301	0.62564	0.01299			13.25	0	-4.77594
		8.16078	0.64404	0.01321			13.3	0	-4.88964
		8.19146	0.66169	0.01363			13.35	0	-4.82171
		8.22214	0.67757	0.01424			13.4	0	-4.57641
		8.25282	0.69108	0.01493			13.45	0	-4.16478
		8.2835	0.70204	0.01561			13.5	0	-3.60416
		8.31418	0.71066	0.01615			13.55	0	-2.91736
		8.34486	0.71749	0.01646			13.6	0	-2.13175
		8.37554	0.72332	0.01649			13.65	0	-1.27809
		8.40621	0.72907	0.01617			13.7	0	-0.38931
		8.43689	0.73565	0.0155			13.75	0	0.50086
		8.46757	0.74383	0.01447			13.8	0	1.35918
		8.49825	0.7541	0.0131			13.85	0	2.1542
		8.52893	0.76659	0.01143			13.9	0	2.85745
		8.55961	0.78112	0.0095			13.95	0	3.4445
		8.59029	0.79714	0.00741			14	0	3.89582
		8.62097	0.81392	0.00529			14.05	0	4.20699
		8.65165	0.83059	0.00345			14.1	0	4.36967
		8.68233	0.84629	0.00281			14.15	0	4.3693
		8.71301	0.86023	0.00388			14.2	0	4.20848
		8.74369	0.8718	0.00557			14.25	0	3.89588
		8.77437	0.88059	0.0072			14.3	0	3.44578
		8.80505	0.88638	0.00853			14.35	0	2.87742
		8.83573	0.88919	0.00945
		8.86641	0.88918	0.00988
		8.89709	0.88666	0.00978
		8.92777	0.88203	0.00917
		8.95845	0.87571	0.00809
		8.98913	0.8681	0.00661
		9.01981	0.85956	0.00493
		9.05049	0.85034	0.00344
		9.08117	0.84062	0.0031
		9.11185	0.83048	0.0043
		9.14253	0.81991	0.00607
		9.17321	0.80889	0.00778
		9.20388	0.79736	0.00919
		9.23456	0.78531	0.01015
		9.26524	0.77279	0.01057
		9.29592	0.7599	0.01043
		9.3266	0.74686	0.00973
		9.35728	0.73397	0.00853
		9.38796	0.72164	0.00693
		9.41864	0.71031	0.00511
		9.44932	0.70049	0.00345
		9.48	0.69268	0.00286
		9.51068	0.68735	0.00388
		9.54136	0.68487	0.0055
		9.57204	0.68548	0.00701
		9.60272	0.68927	0.00818
		9.6334	0.69612	0.00885
		9.66408	0.70573	0.00899
		9.69476	0.71764	0.00858
		9.72544	0.7312	0.00764
		9.75612	0.74567	0.00625
		9.7868	0.76022	0.00451
		9.81748	0.77393	0.00258
		9.84816	0.78589	0.00104
		9.87884	0.79517	0.00213
		9.90952	0.80087	0.00397
		9.9402	0.80214	0.00561
		9.97088	0.79823	0.0069

## Sheet: Figure 1h
Figure 1h		Co-CN			CN
		Chemical shift (ppm)	Intensity (a. u.)		Chemical shift (ppm)	Intensity (a. u.)
		0.02178	-77673800		0.00838	22774000
		0.09705	-74922600		0.08365	23629600
		0.17232	-71672600		0.15892	24562300
		0.24759	-68234100		0.23419	25488700
		0.32286	-64918700		0.30946	26329500
		0.39813	-62021200		0.38473	27010300
		0.4734	-59803300		0.46	27462500
		0.54867	-58478000		0.53527	27623100
		0.62394	-58198700		0.61054	27435500
		0.69921	-59049800		0.68581	26848400
		0.77448	-61043600		0.76107	25817200
		0.84975	-64119500		0.83634	24303300
		0.92502	-68149000		0.91161	22276100
		1.00029	-72943800		0.98688	19713200
		1.07556	-78266800		1.06215	16603100
		1.15083	-83847300		1.13742	12946100
		1.2261	-89396200		1.21269	8757220
		1.30137	-94622800		1.28796	4067630
		1.37664	-99251200		1.36323	-1073900
		1.45191	-103035000		1.4385	-6599930
		1.52718	-105772000		1.51377	-12424400
		1.60245	-107311000		1.58904	-18443500
		1.67772	-118798000		1.66431	-24537700
		1.75299	-117733000		1.73958	-30575600
		1.82826	-115387000		1.81485	-36417300
		1.90353	-111853000		1.89012	-41920600
		1.97879	-107276000		1.96539	-46946500
		2.05406	90640500		2.04066	-51365800
		2.12933	85236600		2.11593	-55065700
		2.2046	79473400		2.1912	-57955200
		2.27987	73564700		2.26647	-59970800
		2.35514	67718500		2.34174	-61080400
		2.43041	62126100		2.41701	-61285500
		2.50568	56954900		2.49228	-60621800
		2.58095	52341200		2.56755	-59158400
		2.65622	48386400		2.64282	-56994100
		2.73149	45154900		2.71809	-54252800
		2.80676	42674200		2.79335	-51076600
		2.88203	40936900		2.86862	-47618800
		2.9573	39904400		2.94389	-44034700
		3.03257	39511200		3.01916	-40473500
		3.10784	39671200		3.09443	-37069800
		3.18311	40282300		3.1697	-33936400
		3.25838	40608200		3.24497	-31158300
		3.33365	31758200		3.32024	-28788300
		3.40892	33011700		3.39551	-26845200
		3.48419	34256800		3.47078	-25313800
		3.55946	35386800		3.54605	-24146900
		3.63473	36301900		3.62132	-23271000
		3.71	36909600		3.69659	-22591200
		3.78527	37125500		3.77186	-22000100
		3.86054	36873300		3.84713	-21385800
		3.93581	36084300		3.9224	-20640800
		4.01107	34698300		3.99767	-19671100
		4.08634	32663700		4.07294	-18402700
		4.16161	29939100		4.14821	-16788800
		4.23688	26494600		4.22348	-14813100
		4.31215	22314500		4.29875	-12492100
		4.38742	17399500		4.37402	-9874330
		4.46269	11769700		4.44929	-7037470
		4.53796	5466890		4.52456	-4083020
		4.61323	-1443320		4.59983	-1129530
		4.6885	-8870300		4.6751	1695970
		4.76377	-16698400		4.75037	4267150
		4.83904	-24788000		4.82563	6467660
		4.91431	-32978700		4.9009	8199930
		4.98958	-41093600		4.97617	9392780
		5.06485	-48944900		5.05144	10007400
		5.14012	-56341300		5.12671	10040700
		5.21539	-63096100		5.20198	9527080
		5.29066	-69035700		5.27725	8536530
		5.36593	-74008300		5.35252	7170970
		5.4412	-77891800		5.42779	5557920
		5.51647	-80600800		5.50306	3842490
		5.59174	-82092100		5.57833	2177880
		5.66701	91428100		5.6536	715331
		5.74228	90438000		5.72887	-406016
		5.81755	88254900		5.80414	-1068480
		5.89282	85026100		5.87941	-1183820
		5.96809	80936400		5.95468	-699281
		6.04335	76198200		6.02995	398785
		6.11862	71039700		6.10522	2083900
		6.19389	65692800		6.18049	4291190
		6.26916	60380000		6.25576	6921790
		6.34443	55302200		6.33103	9849400
		6.4197	50627700		6.4063	12929000
		6.49497	46483200		6.48157	16006300
		6.57024	42947600		6.55684	18928500
		6.64551	40048800		6.63211	21553800
		6.72078	37764100		6.70738	23761300
		6.79605	36023400		6.78264	25458300
		6.87132	34716600		6.85791	26585800
		6.94659	33702500		6.93318	27121800
		7.02186	32820600		7.00845	27081500
		7.09713	31904200		7.08372	26515000
		7.1724	30792800		7.15899	25502200
		7.24767	29346100		7.23426	24145700
		7.32294	27453900		7.30953	22562100
		7.39821	25046200		7.3848	20872100
		7.47348	22098800		7.46007	19190500
		7.54875	18636200		7.53534	17616600
		7.62402	14730900		7.61061	16226000
		7.69929	10498800		7.68588	15063500
		7.77456	6091210		7.76115	14140100
		7.84983	1685080		7.83642	13430400
		7.9251	-2530120		7.91169	12874600
		8.00037	-6365910		7.98696	12383200
		8.07563	-9648710		8.06223	11842600
		8.1509	-12233000		8.1375	11125100
		8.22617	-14012500		8.21277	10098500
		8.30144	-14929400		8.28804	8637500
		8.37671	-14979100		8.36331	6634200
		8.45198	-14212900		8.43858	4008730
		8.52725	-12735100		8.51385	717287
		8.60252	-10697900		8.58912	-3241450
		8.67779	-8291530		8.66439	-7822990
		8.75306	-5732370		8.73966	-12936500
		8.82833	-3249050		8.81492	-18448100
		8.9036	-1067160		8.89019	-24185800
		8.97887	605711		8.96546	-29949100
		9.05414	1594000		9.04073	-35519300
		9.12941	1766080		9.116	-40671400
		9.20468	1043210		9.19127	-45188100
		9.27995	493090		9.26654	-48871700
		9.35522	2576700		9.34181	-51556500
		9.43049	5305970		9.41708	-53118800
		9.50576	8558650		9.49235	-53485000
		9.58103	12178600		9.56762	-52635900
		9.6563	15986500		9.64289	-50608000
		9.73157	19791500		9.71816	-47492900
		9.80684	23404700		9.79343	-43430500
		9.88211	26650800		9.8687	-38602400
		9.95738	29380400		9.94397	-33220600
		10.0326	31478600		10.0192	-27515800
		10.1079	32872800		10.0945	-21724100
		10.1832	33535600		10.1698	-16074100
		10.2584	33485800		10.245	-10774100
		10.3337	32785300		10.3203	-6001160
		10.409	31532900		10.3956	-1892590
		10.4843	29855700		10.4709	1460510
		10.5595	27897500		10.5461	4016310
		10.6348	25807900		10.6214	5782340
		10.7101	23728600		10.6967	6812550
		10.7853	21782600		10.7719	7201600
		10.8606	20063100		10.8472	7076940
		10.9359	18625800		10.9225	6589160
		11.0112	17484000		10.9977	5901340
		11.0864	16606400		11.073	5178160
		11.1617	15919200		11.1483	4575450
		11.237	15311600		11.2236	4230860
		11.3122	14643100		11.2988	4256160
		11.3875	13755900		11.3741	4731760
		11.4628	12486600		11.4494	5703440
		11.538	10680100		11.5246	7181690
		11.6133	8203060		11.5999	9143230
		11.6886	4956710		11.6752	11534900
		11.7638	886911		11.7504	14278900
		11.8391	-4007990		11.8257	17279600
		11.9144	-9672970		11.901	20431100
		11.9897	-15995800		11.9762	23624300
		12.0649	-22810700		12.0515	26754200
		12.1402	-29905200		12.1268	29726400
		12.2155	-37031500		12.2021	32461200
		12.2907	-43918900		12.2773	34897600
		12.366	-50289400		12.3526	36994400
		12.4413	-55874200		12.4279	38730600
		12.5165	-60428800		12.5031	40103400
		12.5918	-63748500		12.5784	41126200
		12.6671	-65680400		12.6537	41823900
		12.7424	-66133200		12.7289	42229600
		12.8176	-65083200		12.8042	42380300
		12.8929	-62575800		12.8795	42312600
		12.9682	-58724000		12.9548	42060000
		13.0434	-53701000		13.03	41651000
		13.1187	-47731100		13.1053	41107200
		13.194	-41076600		13.1806	40444500
		13.2692	-34022700		13.2558	39673400
		13.3445	-26861400		13.3311	38801600
		13.4198	-19875300		13.4064	37837100
		13.495	-13322000		13.4816	36790200
		13.5703	-7420320		13.5569	35677500
		13.6456	-2340150		13.6322	34523600
		13.7209	1805890		13.7075	33363200
		13.7961	4966090		13.7827	32241400
		13.8714	7149750		13.858	31212900
		13.9467	8423580		13.9333	30340400
		14.0219	8904630		14.0085	29690600
		14.0972	8750500		14.0838	29330700
		14.1725	8147360		14.1591	29322700
		14.2477	7296890		14.2343	29718100
		14.323	-6681070		14.3096	30552600
		14.3983	-5903430		14.3849	31841500
		14.4736	-5458820		14.4601	33575300
		14.5488	-5491470		14.5354	35717900
		14.6241	-6105100		14.6107	38205400
		14.6994	-7358800		14.686	40947700
		14.7746	-9266100		14.7612	43831500
		14.8499	-11797000		14.8365	46725500
		14.9252	-14882800		14.9118	49486500
		15.0004	-18423200		14.987	51967600
		15.0757	-22294800		15.0623	54026900
		15.151	-26361000		15.1376	55535700
		15.2262	-30481000		15.2128	56387300
		15.3015	-34519400		15.2881	56503500
		15.3768	-38354200		15.3634	55840800
		15.4521	-41882800		15.4387	54393200
		15.5273	-45026300		15.5139	52194100
		15.6026	-47731700		15.5892	49314400
		15.6779	-49971700		15.6645	45858900
		15.7531	-51743000		15.7397	41960100
		15.8284	-53062700		15.815	37770200
		15.9037	-53962800		15.8903	33451600
		15.9789	-54486300		15.9655	29167500
		16.0542	-54680700		16.0408	25070500
		16.1295	-54593400		16.1161	21294500
		16.2048	-54267600		16.1913	17945500
		16.28	-53739700		16.2666	15096100
		16.3553	-53038200		16.3419	12781600
		16.4306	-52183100		16.4172	10999200
		16.5058	-51188200		16.4924	9709230
		16.5811	-50063400		16.5677	8840250
		16.6564	-48818900		16.643	8295610
		16.7316	-47468200		16.7182	7962500
		16.8069	-46032500		16.7935	7721730
		16.8822	-44543700		16.8688	7458630
		16.9575	-43046600		16.944	7073100
		17.0327	-41599100		17.0193	6489210
		17.108	-40272200		17.0946	5662460
		17.1833	-39146400		17.1699	4584940
		17.2585	-38308000		17.2451	3287600
		17.3338	-37843700		17.3204	1839430
		17.4091	-37833300		17.3957	343487
		17.4843	-38343500		17.4709	-1069930
		17.5596	-39420200		17.5462	-2252580
		17.6349	-41083200		17.6215	-3049510
		17.7101	-43320200		17.6967	-3311290
		17.7854	-46084600		17.772	-2906530
		17.8607	-49294100		17.8473	-1733670
		17.936	-52832400		17.9225	268702
		18.0112	-56553200		17.9978	3114000
		18.0865	-60287100		18.0731	6762720
		18.1618	-63849400		18.1484	11121000
		18.237	-67050600		18.2236	16042800
		18.3123	-69707600		18.2989	21335900
		18.3876	-71654400		18.3742	26770800
		18.4628	-72753100		18.4494	32093200
		18.5381	-72903100		18.5247	37037900
		18.6134	-72048000		18.6	41344400
		18.6887	-70180300		18.6752	44772200
		18.7639	-67342900		18.7505	47115800
		18.8392	-63627500		18.8258	48218100
		18.9145	-59169000		18.9011	47980400
		18.9897	-54138600		18.9763	46370000
		19.065	-48732600		19.0516	43422800
		19.1403	-43160600		19.1269	39242800
		19.2155	-37633100		19.2021	33997100
		19.2908	48929400		19.2774	27906900
		19.3661	43854400		19.3527	21235600
		19.4413	39353300		19.4279	14273800
		19.5166	35523700		19.5032	7323270
		19.5919	32413100		19.5785	680012
		19.6672	30017500		19.6538	-5382220
		19.7424	28283800		19.729	-10626900
		19.8177	27115900		19.8043	-14867100
		19.893	26383900		19.8796	-17975100
		19.9682	25936200		19.9548	-19887700
		20.0435	25612600		20.0301	-20608100
		20.1188	25259000		20.1054	-20203200
		20.194	24740900		20.1806	-18797400
		20.2693	23956100		20.2559	-16562600
		20.3446	22845000		20.3312	-13706600
		20.4199	21396800		20.4064	-10457900
		20.4951	19653200		20.4817	-7051330
		20.5704	17706800		20.557	-3712940
		20.6457	15696300		20.6323	-646249
		20.7209	13796600		20.7075	1979600
		20.7962	12207200		20.7828	4038910
		20.8715	11136100		20.8581	5455280
		20.9467	10784200		20.9333	6203910
		21.022	11328300		21.0086	6310330
		21.0973	12904600		21.0839	5845800
		21.1725	15595800		21.1591	4919550
		21.2478	19419800		21.2344	3668970
		21.3231	24323700		21.3097	2247890
		21.3984	30181200		21.385	814390
		21.4736	36796100		21.4602	-481447
		21.5489	43910000		21.5355	-1508660
		21.6242	51214500		21.6108	-2164850
		21.6994	58367900		21.686	-2383210
		21.7747	65013600		21.7613	-2136840
		21.85	70801500		21.8366	-1439870
		21.9252	75408400		21.9118	-345794
		22.0005	78558200		21.9871	1057310
		22.0758	80039700		22.0624	2653740
		22.1511	79720300		22.1376	4309170
		22.2263	77555900		22.2129	5880740
		22.3016	73594800		22.2882	7227600
		22.3769	67976900		22.3635	8221210
		22.4521	60926700		22.4387	8754390
		22.5274	52741500		22.514	8749180
		22.6027	43775300		22.5893	8161830
		22.6779	34418600		22.6645	6985930
		22.7532	25077100		22.7398	5252780
		22.8285	16148600		22.8151	3028910
		22.9038	8000910		22.8903	411598
		22.979	952123		22.9656	-2477810
		23.0543	-4746780		23.0409	-5501900
		23.1296	-1923880		23.1162	-8516000
		23.2048	-11494500		23.1914	-11377500
		23.2801	-12462700		23.2667	-13954100
		23.3554	-51918500		23.342	-16132100
		23.4306	-10029100		23.4172	-17821800
		23.5059	-2025580		23.4925	-18962700
		23.5812	-1187080		23.5678	-19525000
		23.6564	1179220		23.643	-19510200
		23.7317	1757630		23.7183	-18948900
		23.807	10244400		23.7936	-17897300
		23.8823	14366100		23.8688	-16432100
		23.9575	67895200		23.9441	-14644100
		24.0328	25415400		24.0194	-12631500
		24.1081	27756800		24.0947	-10493800
		24.1833	28994400		24.1699	-8325000
		24.2586	29170300		24.2452	-6208360
		24.3339	28402400		24.3205	-4212820
		24.4091	66871200		24.3957	-2389830
		24.4844	24803800		24.471	-772493
		24.5597	22454600		24.5463	624174
		24.635	70084900		24.6215	1801490
		24.7102	-795890		24.6968	2774360
		24.7855	-2494000		24.7721	3567700
		24.8608	-3578760		24.8474	4212510
		24.936	-3939740		24.9226	4741880
		25.0113	-3848360		24.9979	5187350
		25.0866	-2593150		25.0732	5575920
		25.1618	-622761		25.1484	5927860
		25.2371	1904170		25.2237	6255660
		25.3124	4779280		25.299	6563800
		25.3876	7760650		25.3742	6849750
		25.4629	10591000		25.4495	7105620
		25.5382	13016600		25.5248	7320440
		25.6135	14806100		25.6001	7482810
		25.6887	15766300		25.6753	7583560
		25.764	15756900		25.7506	7618010
		25.8393	14699100		25.8259	7587720
		25.9145	12581400		25.9011	7501640
		25.9898	9460040		25.9764	7375890
		26.0651	5454950		26.0517	7233240
		26.1403	741272		26.1269	7101070
		26.2156	-4462440		26.2022	7008930
		26.2909	-9908700		26.2775	6985390
		26.3662	-15337000		26.3527	7054750
		26.4414	-20490300		26.428	7233710
		26.5167	-25130800		26.5033	7528500
		26.592	-29053200		26.5786	7932660
		26.6672	-32096400		26.6538	8425970
		26.7425	-34151100		26.7291	8974110
		26.8178	-35163700		26.8044	9530060
		26.893	-35137100		26.8796	10036500
		26.9683	-34126200		26.9549	10429000
		27.0436	-32232400		27.0302	10641000
		27.1188	-29593600		27.1054	10608300
		27.1941	-26373500		27.1807	10274600
		27.2694	-22748900		27.256	9596580
		27.3447	-18899000		27.3313	8547770
		27.4199	-14993000		27.4065	7122970
		27.4952	-11181000		27.4818	5339550
		27.5705	-7587120		27.5571	3238640
		27.6457	-4303990		27.6323	883869
		27.721	-1391230		27.7076	-1641190
		27.7963	1124110		27.7829	-4237250
		27.8715	-3925730		27.8581	-6794710
		27.9468	-6045780		27.9334	-9200070
		28.0221	-7774600		28.0087	-11342900
		28.0974	-9179730		28.0839	-13122200
		28.1726	-10333300		28.1592	-14453600
		28.2479	-11304100		28.2345	-15274300
		28.3232	-12150800		28.3098	-15546700
		28.3984	-12917800		28.385	-15261700
		28.4737	-13632100		28.4603	-14438300
		28.549	-14303600		28.5356	-13122800
		28.6242	-14926700		28.6108	-11384600
		28.6995	-12541000		28.6861	-9312350
		28.7748	-12920100		28.7614	-7006750
		28.8501	-13206700		28.8366	-4573930
		28.9253	-13384500		28.9119	-2118000
		29.0006	-13445300		28.9872	266087
		29.0759	-13391900		29.0625	2498810
		29.1511	-13239900		29.1377	4521120
		29.2264	-13018000		29.213	6297750
		29.3017	-9527050		29.2883	7818600
		29.3769	-9352960		29.3635	9097920
		29.4522	-9231600		29.4388	10171700
		29.5275	-9200600		29.5141	11093200
		29.6027	-9291950		29.5893	11926100
		29.678	-9527660		29.6646	12738300
		29.7533	-9915930		29.7399	13593700
		29.8286	-10448300		29.8152	14545100
		29.9038	-11098000		29.8904	15627100
		29.9791	-11820000		29.9657	16851100
		30.0544	-12552200		30.041	18202200
		30.1296	-13219200		30.1162	19636900
		30.2049	-13736300		30.1915	21085600
		30.2802	-14015500		30.2668	22455200
		30.3554	-13972400		30.342	23635700
		30.4307	-13532900		30.4173	24507700
		30.506	-12639800		30.4926	24951700
		30.5813	-11258400		30.5678	24858600
		30.6565	-9381800		30.6431	24139200
		30.7318	-7032830		30.7184	22734600
		30.8071	-4265680		30.7937	20623200
		30.8823	-1164160		30.8689	17827600
		30.9576	2161640		30.9442	14417100
		31.0329	5580960		31.0195	10508600
		31.1081	8949450		31.0947	6263340
		31.1834	12117600		31.17	1880540
		31.2587	14939900		31.2453	-2411290
		31.3339	17283500		31.3205	-6366180
		31.4092	19037200		31.3958	-9734080
		31.4845	20118000		31.4711	-12275400
		31.5598	20476900		31.5464	-13775400
		31.635	20101500		31.6216	-14058300
		31.7103	19017000		31.6969	-12999100
		31.7856	17284300		31.7722	-10533800
		31.8608	14994900		31.8474	-6665340
		31.9361	12265500		31.9227	-1466690
		32.0114	9228730		31.998	4920300
		32.0866	6024410		32.0732	12290000
		32.1619	2789660		32.1485	20381700
		32.2372	-350469		32.2238	28891900
		32.3125	-3291230		32.299	37488900
		32.3877	-5954860		32.3743	45829200
		32.463	-2294890		32.4496	53574900
		32.5383	-10298000		32.5249	60410600
		32.6135	-11983000		32.6001	66059600
		32.6888	-13397400		32.6754	70297500
		32.7641	-14611000		32.7507	72962600
		32.8393	-15708100		32.8259	73964300
		32.9146	-16777900		32.9012	73285100
		32.9899	-87904600		32.9765	70980900
		33.0652	19157600		33.0517	67175800
		33.1404	20582700		33.127	62054100
		33.2157	22194900		33.2023	55848700
		33.291	1974430		33.2776	48827300
		33.3662	25864200		33.3528	41277800
		33.4415	27772300		33.4281	33491800
		33.5168	19576200		33.5034	25750400
		33.592	31131100		33.5786	18309300
		33.6673	32279500		33.6539	11387900
		33.7426	32864400		33.7292	5160040
		33.8178	32741700		33.8044	-251727
		33.8931	-31794200		33.8797	-4778420
		33.9684	-29944200		33.955	-8403570
		34.0437	-22545500		34.0302	-11158900
		34.1189	-19489300		34.1055	-13117400
		34.1942	-15760900		34.1808	-14384200
		34.2695	11722600		34.2561	-15086000
		34.3447	6986880		34.3313	-15360000
		34.42	2097780		34.4066	-15342700
		34.4953	-2689840		34.4819	-15160300
		34.5705	-7101600		34.5571	-14919800
		34.6458	-10858600		34.6324	-14703100
		34.7211	-13693400		34.7077	-14562900
		34.7964	-15366700		34.7829	-14521600
		34.8716	-15682300		34.8582	-14572800
		34.9469	-14500800		34.9335	-14685100
		35.0222	-11750600		35.0088	-14807800
		35.0974	-7435320		35.084	-14878500
		35.1727	-1636120		35.1593	-14830700
		35.248	5488690		35.2346	-14602900
		35.3232	13709700		35.3098	-14145700
		35.3985	-23190900		35.3851	-13429100
		35.4738	-32874100		35.4604	-12447200
		35.549	-42656000		35.5356	-11221800
		35.6243	-52145800		35.6109	-9802600
		35.6996	-60959100		35.6862	-8266370
		35.7749	-68737000		35.7615	-6712550
		35.8501	-34364600		35.8367	-5258160
		35.9254	-28986600		35.912	-4030150
		36.0007	-11619100		35.9873	-3157260
		36.0759	-22958800		36.0625	-2761250
		36.1512	-83386000		36.1378	-2948340
		36.2265	-80764200		36.2131	-3801390
		36.3017	74936000		36.2883	-5373470
		36.377	69222600		36.3636	-7683180
		36.4523	62300300		36.4389	-10712000
		36.5276	54467800		36.5141	-14404000
		36.6028	46046200		36.5894	-18668200
		36.6781	37360800		36.6647	-23382100
		36.7534	28725100		36.74	-28398700
		36.8286	20424400		36.8152	-33553300
		36.9039	12703400		36.8905	-38672900
		36.9792	5756120		36.9658	-43585000
		37.0544	-338321		37.041	-48126400
		37.1297	-1095090		37.1163	-52152200
		37.205	-8696690		37.1916	-55542600
		37.2802	-11548200		37.2668	-58208300
		37.3555	-13574900		37.3421	-60095200
		37.4308	-14885900		37.4174	-61184700
		37.5061	-7989210		37.4927	-61494600
		37.5813	-15895700		37.5679	-61075600
		37.6566	-15877900		37.6432	-60007800
		37.7319	-12865000		37.7185	-58394600
		37.8071	-12661000		37.7937	-56356400
		37.8824	-1.31084		37.869	-54022500
		37.9577	-12358100		37.9443	-51524300
		38.0329	-12323000		38.0195	-48988200
		38.1082	-12366500		38.0948	-46528600
		38.1835	-12461800		38.1701	-44243500
		38.2588	-12565900		38.2453	-42209900
		38.334	-12625900		38.3206	-40481800
		38.4093	-12585400		38.3959	-39089600
		38.4846	-12392000		38.4712	-38040000
		38.5598	-15589700		38.5464	-37319300
		38.6351	-14799900		38.6217	-36895700
		38.7104	-13717900		38.697	-36723700
		38.7856	-12367300		38.7722	-36748400
		38.8609	-10803300		38.8475	-36910900
		38.9362	-9110200		38.9228	-37152100
		39.0115	-7397770		38.998	-37416900
		39.0867	-5794920		39.0733	-37658100
		39.162	-4441550		39.1486	-37838500
		39.2373	-3479560		39.2239	-37932500
		39.3125	-3043120		39.2991	-37927000
		39.3878	-3249310		39.3744	-37820400
		39.4631	-4189440		39.4497	-37622000
		39.5383	-5922000		39.5249	-37350100
		39.6136	-8467480		39.6002	-37029000
		39.6889	-11805500		39.6755	-36687400
		39.7641	-15874400		39.7507	-36355100
		39.8394	-20573800		39.826	-36060600
		39.9147	-25768900		39.9013	-35829500
		39.99	-31297600		39.9765	-35681800
		40.0652	-36978400		40.0518	-35632000
		40.1405	-42620600		40.1271	-35687200
		40.2158	-48034100		40.2024	-35847800
		40.291	-53039200		40.2776	-36107500
		40.3663	-57475900		40.3529	-36453900
		40.4416	-61212300		40.4282	-36869800
		40.5168	-64150200		40.5034	-37333700
		40.5921	-66229700		40.5787	-37821100
		40.6674	-67430500		40.654	-38305600
		40.7427	-67771900		40.7292	-38759100
		40.8179	-67310200		40.8045	-39152800
		40.8932	-66133400		40.8798	-39457100
		40.9685	-64355600		40.9551	-39642300
		41.0437	-62109300		41.0303	-39677400
		41.119	-59537100		41.1056	-39531100
		41.1943	-56783900		41.1809	-39171100
		41.2695	-53988900		41.2561	-38563900
		41.3448	-51278300		41.3314	-37675700
		41.4201	-48759900		41.4067	-36472300
		41.4953	-46518700		41.4819	-34920300
		41.5706	-44614200		41.5572	-32988100
		41.6459	-43079800		41.6325	-30647600
		41.7212	-41923200		41.7078	-27876000
		41.7964	-41128900		41.783	-24657600
		41.8717	-40662000		41.8583	-20985900
		41.947	-40472400		41.9336	-16865800
		42.0222	-40499700		42.0088	-12314200
		42.0975	-40678800		42.0841	-7362370
		42.1728	-40944600		42.1594	-2055650
		42.248	-41236400		42.2346	3546320
		42.3233	-41502300		42.3099	9370540
		42.3986	-41701000		42.3852	15332400
		42.4739	44312900		42.4604	21337900
		42.5491	44306500		42.5357	27286900
		42.6244	44182000		42.611	33076800
		42.6997	43950200		42.6863	38606300
		42.7749	43632500		42.7615	43779800
		42.8502	43257500		42.8368	48511400
		42.9255	42858400		42.9121	52728400
		43.0007	42470200		42.9873	56375100
		43.076	42126200		43.0626	59414600
		43.1513	41856200		43.1379	61831000
		43.2265	41683700		43.2131	63629500
		43.3018	41625500		43.2884	64836300
		43.3771	41690000		43.3637	65496500
		43.4524	41877600		43.439	65671900
		43.5276	42181000		43.5142	65437600
		43.6029	42585700		43.5895	64877200
		43.6782	43071500		43.6648	64079000
		43.7534	43613400		43.74	63131000
		43.8287	44182800		43.8153	62115300
		43.904	44748800		43.8906	61104900
		43.9792	45278500		43.9658	60159200
		44.0545	45738400		44.0411	59320500
		44.1298	46094000		44.1164	58612900
		44.2051	46310300		44.1916	58040700
		44.2803	-53326400		44.2669	57588200
		44.3556	-53129800		44.3422	57221700
		44.4309	-52645900		44.4175	56891000
		44.5061	-51829900		44.4927	56533400
		44.5814	-90636200		44.568	56076900
		44.6567	-49018800		44.6433	55445200
		44.7319	-46932900		44.7185	54561900
		44.8072	-44336000		44.7938	53356000
		44.8825	-41190400		44.8691	51765300
		44.9578	-37465300		44.9443	49742000
		45.033	-33139800		45.0196	47254300
		45.1083	-28205100		45.0949	44290600
		45.1836	-22667600		45.1702	40859800
		45.2588	-16550300		45.2454	36992600
		45.3341	-9895030		45.3207	32740800
		45.4094	-2762800		45.396	28176000
		45.4846	4766250		45.4712	23386600
		45.5599	18387200		45.5465	18475700
		45.6352	30085800		45.6218	13556700
		45.7104	41870000		45.697	8749030
		45.7857	53543500		45.7723	4174230
		45.861	64904600		45.8476	-48817
		45.9363	75754900		45.9229	-3807990
		46.0115	85906500		45.9981	-7001910
		46.0868	55191000		46.0734	-9543380
		46.1621	0.53466		46.1487	-11362100
		46.2373	110621000		46.2239	-12407200
		46.3126	76701100		46.2992	-12648200
		46.3879	79820600		46.3745	-12075900
		46.4631	82142400		46.4497	-10702500
		46.5384	83700300		46.525	-8560570
		46.6137	84552500		46.6003	-5702340
		46.689	84779000		46.6755	-2197140
		46.7642	84476500		46.7508	1870280
		46.8395	83753000		46.8261	6402460
		46.9148	82722600		46.9014	11292000
		46.99	81498700		46.9766	16424000
		47.0653	80187600		47.0519	21679600
		47.1406	78883200		47.1272	26938000
		47.2158	71394000		47.2024	32079600
		47.2911	70398800		47.2777	36987900
		47.3664	69559000		47.353	41552300
		47.4416	68879900		47.4282	45669700
		47.5169	68342900		47.5035	49246400
		47.5922	67907900		47.5788	52199600
		47.6675	67515500		47.6541	54458700
		47.7427	67091100		47.7293	55966400
		47.818	66549400		47.8046	56679500
		47.8933	65799700		47.8799	56569900
		47.9685	64751400		47.9551	55625100
		48.0438	63320300		48.0304	53848300
		48.1191	61432600		48.1057	51258800
		48.1943	59031400		48.1809	47892100
		48.2696	56079200		48.2562	43799700
		48.3449	52562000		48.3315	39048500
		48.4202	48490500		48.4067	33720200
		48.4954	43901100		48.482	27910000
		48.5707	38855300		48.5573	21725600
		48.646	33437900		48.6326	15285300
		48.7212	27754100		48.7078	8715920
		48.7965	21926100		48.7831	2149920
		48.8718	16088400		48.8584	-4276750
		48.947	10382900		48.9336	-10428300
		49.0223	4953770		49.0089	-16172200
		49.0976	51155.4		49.0842	-21382800
		49.1729	3990400		49.1594	-25945200
		49.2481	7337320		49.2347	-29758000
		49.3234	10000500		49.31	-32737600
		49.3987	11906400		49.3853	-34820300
		49.4739	43001500		49.4605	-35965300
		49.5492	13254100		49.5358	-36156300
		49.6245	12654400		49.6111	-35402800
		49.6997	11215100		49.6863	-33740200
		49.775	4970630		49.7616	-31229200
		49.8503	5975500		49.8369	-27954300
		49.9255	2302390		49.9121	-24021500
		50.0008	-1959870		49.9874	-19554600
		50.0761	-1709150		50.0627	-14691400
		50.1514	-11832900		50.1379	-9578940
		50.2266	-17210800		50.2132	-4368260
		50.3019	-22718100		50.2885	790923
		50.3772	-28228400		50.3638	5755390
		50.4524	-33616300		50.439	10393700
		50.5277	43895400		50.5143	14590500
		50.603	49312300		50.5896	18250700
		50.6782	54198600		50.6648	21302200
		50.7535	58443300		50.7401	23697700
		50.8288	61948000		50.8154	25415500
		50.9041	64629000		50.8906	26458700
		50.9793	66418200		50.9659	26853900
		51.0546	67264500		51.0412	26648100
		51.1299	67134500		51.1165	25904600
		51.2051	66013300		51.1917	24699400
		51.2804	63904600		51.267	23115100
		51.3557	60831500		51.3423	21236500
		51.4309	56836100		51.4175	19144900
		51.5062	51979400		51.4928	16914100
		51.5815	46340900		51.5681	14605800
		51.6567	40017500		51.6433	12266700
		51.732	33122200		51.7186	9926640
		51.8073	25782900		51.7939	7597690
		51.8826	18139900		51.8692	5274740
		51.9578	10343600		51.9444	2937520
		52.0331	2551420		52.0197	553299
		52.1084	-5075440		52.095	-1919110
		52.1836	-12375800		52.1702	-4524780
		52.2589	-19192400		52.2455	-7307580
		52.3342	-25376100		52.3208	-10305200
		52.4094	-30790500		52.396	-13544300
		52.4847	-35315400		52.4713	-17036500
		52.56	-38851400		52.5466	-20774600
		52.6353	-41323100		52.6218	-24730900
		52.7105	-42681900		52.6971	-28856500
		52.7858	-48594100		52.7724	-33081700
		52.8611	42014400		52.8477	-37318000
		52.9363	40041200		52.9229	-41461800
		53.0116	37061300		52.9982	-45399000
		53.0869	33174800		53.0735	-49010100
		53.1621	28507600		53.1487	-52177200
		53.2374	23206500		53.224	-54789400
		53.3127	17435100		53.2993	-56749800
		53.3879	11367800		53.3745	-57980700
		53.4632	5184040		53.4498	-58428400
		53.5385	-938629		53.5251	-58067300
		53.6138	-6830220		53.6004	-56900900
		53.689	-12334700		53.6756	-54963500
		53.7643	-17315300		53.7509	-52318000
		53.8396	-21659100		53.8262	-49053800
		53.9148	-25280500		53.9014	-45282000
		53.9901	-28123300		53.9767	-41130100
		54.0654	-33630500		54.052	-36735600
		54.1406	-35010900		54.1272	-32239100
		54.2159	-35533800		54.2025	-27776500
		54.2912	-35261500		54.2778	-23473300
		54.3665	-34277700		54.353	-19437600
		54.4417	-32683000		54.4283	-15755700
		54.517	-30586600		54.5036	-12487700
		54.5923	-28100700		54.5789	-9666590
		54.6675	28689700		54.6541	-7296760
		54.7428	25346800		54.7294	-5356190
		54.8181	21887700		54.8047	-3799020
		54.8933	18382400		54.8799	-2560130
		54.9686	14875700		54.9552	-1560650
		55.0439	11385600		55.0305	-714303
		55.1192	7904510		55.1057	65906.2
		55.1944	4402050		55.181	861094
		55.2697	829152		55.2563	1740350
		55.345	-2875910		55.3316	2755460
		55.4202	-6780650		55.4068	3936900
		55.4955	-10950800		55.4821	5291240
		55.5708	-15443000		55.5574	6800250
		55.646	-20297000		55.6326	8421650
		55.7213	-25530200		55.7079	10091700
		55.7966	-31131900		55.7832	11728700
		55.8718	-37060700		55.8584	13239000
		55.9471	48216200		55.9337	14522400
		56.0224	55276000		56.009	15479400
		56.0977	62354400		56.0842	16017700
		56.1729	69278300		56.1595	16059300
		56.2482	75856900		56.2348	15546100
		56.3235	81890700		56.3101	14445000
		56.3987	87182500		56.3853	12751200
		56.474	91547200		56.4606	10490400
		56.5493	94822900		56.5359	7719120
		56.6245	86887500		56.6111	4523100
		56.6998	87558500		56.6864	1014140
		56.7751	87017300		56.7617	-2674490
		56.8504	85269400		56.8369	-6394090
		56.9256	82366100		56.9122	-9987280
		57.0009	78401700		56.9875	-13295700
		57.0762	73510100		57.0628	-16167300
		57.1514	67857800		57.138	-18464300
		57.2267	61636000		57.2133	-20069700
		57.302	55050600		57.2886	-20893500
		57.3772	48312200		57.3638	-20877100
		57.4525	41624700		57.4391	-19996700
		57.5278	35176100		57.5144	-18264800
		57.603	29128500		57.5896	-15730300
		57.6783	23610800		57.6649	-12476300
		57.7536	-15474400		57.7402	-8617110
		57.8289	-11978500		57.8155	-4293400
		57.9041	-9041920		57.8907	334039
		57.9794	-6637220		57.966	5090970
		58.0547	-4707620		58.0413	9797250
		58.1299	-3172430		58.1165	14274600
		58.2052	-1933900		58.1918	18354100
		58.2805	-885141		58.2671	21883700
		58.3557	8881670		58.3423	24734400
		58.431	1067040		58.4176	26806000
		58.5063	2156590		58.4929	28031200
		58.5816	3414480		58.5681	28378800
		58.6568	4878480		58.6434	27854700
		58.7321	6556730		58.7187	26502200
		58.8074	10426600		58.794	24399800
		58.8826	50435800		58.8692	21658500
		58.9579	12505300		58.9445	18417100
		59.0332	14533900		59.0198	14836500
		59.1084	16405300		59.095	11092800
		59.1837	17995700		59.1703	7370250
		59.259	19181600		59.2456	3853270
		59.3342	19848600		59.3208	718509
		59.4095	19900200		59.3961	-1872920
		59.4848	19264300		59.4714	-3782680
		59.5601	17899800		59.5467	-4901640
		59.6353	15800900		59.6219	-5155310
		59.7106	12999400		59.6972	-4507800
		59.7859	3565290		59.7725	-2964330
		59.8611	5604880		59.8477	-572098
		59.9364	1256700		59.923	2580710
		60.0117	-3314150		59.9983	6367650
		60.0869	-7923350		60.0735	10628500
		60.1622	-12375900		60.1488	15175100
		60.2375	-16475600		60.2241	19799200
		60.3128	-20034000		60.2993	24280500
		60.388	-24518200		60.3746	28396100
		60.4633	-26650000		60.4499	31930200
		60.5386	-27743900		60.5252	34683500
		60.6138	-27722100		60.6004	36482300
		60.6891	-26553100		60.6757	37186600
		60.7644	-24253300		60.751	36697000
		60.8396	-20887800		60.8262	34959800
		60.9149	-16566900		60.9015	31969900
		60.9902	-11442400		60.9768	27772100
		61.0655	-5701090		61.052	22459500
		61.1407	443561		61.1273	16170500
		61.216	6760160		61.2026	9082510
		61.2913	13009500		61.2779	1405170
		61.3665	18954800		61.3531	-6629280
		61.4418	24371900		61.4284	-14775700
		61.5171	29058800		61.5037	-22786800
		61.5923	32844100		61.5789	-30424000
		61.6676	35594900		61.6542	-37468100
		61.7429	37221800		61.7295	-43727600
		61.8181	37683400		61.8047	-49047700
		61.8934	36987500		61.88	-53315300
		61.9687	35191500		61.9553	-56463500
		62.044	32399800		62.0306	-58472600
		62.1192	28759700		62.1058	-59369200
		62.1945	24455600		62.1811	-59222600
		62.2698	19700900		62.2564	-58140000
		62.345	14729800		62.3316	-56258500
		62.4203	9786740		62.4069	-53736800
		62.4956	5116650		62.4822	-50745800
		62.5708	954088		62.5574	-47458500
		62.6461	-2486990		62.6327	-44040900
		62.7214	-5022910		62.708	-40643100
		62.7967	-6508760		62.7832	-37391600
		62.8719	-6845600		62.8585	-34384200
		62.9472	-5985780		62.9338	-31685700
		63.0225	-3936250		63.0091	-29327100
		63.0977	-759673		63.0843	-27305600
		63.173	3426850		63.1596	-25587800
		63.2483	8455420		63.2349	-24114400
		63.3235	14113300		63.3101	-22806500
		63.3988	20150700		63.3854	-21572700
		63.4741	26290800		63.4607	-20317000
		63.5493	32241400		63.5359	-18947200
		63.6246	37706400		63.6112	-17382100
		63.6999	42399200		63.6865	-15558100
		63.7752	46055200		63.7618	-13434500
		63.8504	48443800		63.837	-10997200
		63.9257	49379100		63.9123	-8259750
		64.001	48729000		63.9876	-5263850
		64.0762	46422200		64.0628	-2076640
		64.1515	42452000		64.1381	1213210
		64.2268	36877800		64.2134	4500770
		64.302	29974300		64.2886	7671350
		64.3773	21581000		64.3639	10607500
		64.4526	12121500		64.4392	13196300
		64.5279	1875330		64.5144	15335900
		64.6031	-8847380		64.5897	16941600
		64.6784	-19719500		64.665	17950900
		64.7537	-30411000		64.7403	18326400
		64.8289	-40603700		64.8155	18057800
		64.9042	-50004600		64.8908	17161500
		64.9795	-58358500		64.9661	15678600
		65.0547	-65458700		65.0413	13672200
		65.13	-71154200		65.1166	11221700
		65.2053	-75355800		65.1919	8418080
		65.2806	-78037100		65.2671	5357120
		65.3558	-79233700		65.3424	2133560
		65.4311	-79038000		65.4177	-1165050
		65.5064	-77593200		65.493	-4463460
		65.5816	-75082100		65.5682	-7702750
		65.6569	-71716600		65.6435	-10843200
		65.7322	-67724900		65.7188	-13865500
		65.8074	-63337700		65.794	-16770400
		65.8827	-58776700		65.8693	-19576800
		65.958	-54241900		65.9446	-22319000
		66.0332	-49902500		66.0198	-25042300
		66.1085	-45888800		66.0951	-27797400
		66.1838	-42287500		66.1704	-30635900
		66.2591	-39139700		66.2456	-33604500
		66.3343	-36441800		66.3209	-36739900
		66.4096	34149300		66.3962	-40064300
		66.4849	32182900		66.4715	-43582500
		66.5601	30437400		66.5467	-47279600
		66.6354	28790700		66.622	-51120300
		66.7107	27114900		66.6973	-55049800
		66.7859	25286800		66.7725	-58995400
		66.8612	23198100		66.8478	-62870400
		66.9365	20763700		66.9231	-66577700
		67.0118	17929600		66.9983	-70015300
		67.087	14676700		67.0736	-73081000
		67.1623	11023400		67.1489	-75678600
		67.2376	7025090		67.2242	-77721000
		67.3128	2771460		67.2994	-79137600
		67.3881	-1619140		67.3747	-79876500
		67.4634	-6006690		67.45	-79905500
		67.5386	10238100		67.5252	-79215800
		67.6139	14156700		67.6005	-77822200
		67.6892	17611600		67.6758	-75761200
		67.7644	20467100		67.751	-73089900
		67.8397	22610100		67.8263	-69883700
		67.915	-23884700		67.9016	-66232500
		67.9903	-24384400		67.9769	-62237400
		68.0655	-24027000		68.0521	-58006800
		68.1408	-22834300		68.1274	-53652500
		68.2161	-20861400		68.2027	-49286500
		68.2913	-18191600		68.2779	-45017700
		68.3666	-14931200		68.3532	-40949000
		68.4419	-11200800		68.4285	-37175300
		68.5171	-7127970		68.5037	-33782100
		68.5924	-2838830		68.579	-30844000
		68.6677	1550170		68.6543	-28424300
		68.743	5938900		68.7295	-26574600
		68.8182	10249000		68.8048	-25334600
		68.8935	14427600		68.8801	-24731800
		68.9688	18448800		68.9554	-24782200
		69.044	22314000		69.0306	-19165000
		69.1193	26048100		69.1059	-20184500
		69.1946	29696800		69.1812	-21676300
		69.2698	33320200		69.2564	-23615800
		69.3451	36986100		69.3317	-25969200
		69.4204	40763000		69.407	-28693000
		69.4956	44712900		69.4822	-31735300
		69.5709	48884600		69.5575	-35035500
		69.6462	53307900		69.6328	-38525400
		69.7215	57989200		69.7081	-42131100
		69.7967	62908400		69.7833	-45773600
		69.872	68018600		69.8586	-49371900
		69.9473	73247000		69.9339	-52845200
		70.0225	78496900		70.0091	31022700
		70.0978	83652800		70.0844	32284400
		70.1731	88585600		70.1597	-33223400
		70.2483	93159500		70.2349	-33853500
		70.3236	97238600		70.3102	-34198300
		70.3989	100695000		70.3855	-34289900
		70.4742	103412000		70.4607	-41001000
		70.5494	105297000		70.536	-40649800
		70.6247	106280000		70.6113	40149800
		70.7	106319000		70.6866	39555700
		70.7752	105401000		70.7618	38919400
		70.8505	103547000		70.8371	-9571570
		70.9258	100805000		70.9124	-9423430
		71.001	97250500		70.9876	-9292060
		71.0763	92984500		71.0629	-7651020
		71.1516	88126300		71.1382	-7576320
		71.2269	82810600		71.2134	-7517250
		71.3021	77181500		71.2887	-7469410
		71.3774	71387800		71.364	-7426250
		71.4527	65578700		71.4393	-7379570
		71.5279	59898800		71.5145	29279900
		71.6032	54485100		71.5898	28950100
		71.6785	49464000		71.6651	28488900
		71.7537	44949100		71.7403	27859200
		71.829	41039800		71.8156	27028700
		71.9043	37820300		71.8909	25972200
		71.9795	35359100		71.9661	24673300
		72.0548	33709200		72.0414	23125800
		72.1301	32907200		72.1167	21334500
		72.2054	32974200		72.1919	19315300
		72.2806	33915300		72.2672	17095300
		72.3559	35719400		72.3425	14711800
		72.4312	38359400		72.4178	12211100
		72.5064	41791700		72.493	9646900
		72.5817	45956200		72.5683	-1557260
		72.657	50776400		72.6436	-1005010
		72.7322	56160200		72.7188	-479495
		72.8075	62000300		72.7941	5607.63
		72.8828	68176400		72.8694	437426
		72.9581	74557000		72.9446	804313
		73.0333	81003000		73.0199	1096250
		73.1086	87370800		73.0952	-5932610
		73.1839	93517300		73.1705	-6478290
		73.2591	-96294700		73.2457	-6604120
		73.3344	-101433000		73.321	1387160
		73.4097	-105987000		73.3963	1229400
		73.4849	-109865000		73.4715	983357
		73.5602	-113000000		73.5468	655031
		73.6355	-115345000		73.6221	252387
		73.7107	-116886000		73.6973	-214840
		73.786	-117633000		73.7726	-735454
		73.8613	-117622000		73.8479	-1297110
		73.9366	-116915000		73.9232	-1886640
		74.0118	-115592000		73.9984	-2490350
		74.0871	-113749000		74.0737	30848400
		74.1624	-111492000		74.149	16750000
		74.2376	-108930000		74.2242	36095800
		74.3129	-106165000		74.2995	21696100
		74.3882	-103294000		74.3748	23845900
		74.4634	-100394000		74.45	25713500
		74.5387	-97524500		74.5253	49632800
		74.614	-94722100		74.6006	39623700
		74.6893	-91998100		74.6758	40410900
		74.7645	-89340200		74.7511	29594500
		74.8398	-86713600		74.8264	29537400
		74.9151	-84065700		74.9017	29044000
		74.9903	-81330100		74.9769	28116300
		75.0656	-78434200		75.0522	38540400
		75.1409	-75304600		75.1275	36009100
		75.2161	-71875200		75.2027	32932100
		75.2914	-68093600		75.278	29359800
		75.3667	-63926900		75.3533	-7098980
		75.4419	-59366800		75.4285	-5875780
		75.5172	-54432500		75.5038	-4573810
		75.5925	-89172000		75.5791	-3217970
		75.6678	-93661700		75.6544	-1834930
		75.743	36483400		75.7296	-452614
		75.8183	31027700		75.8049	900368
		75.8936	25680800		75.8802	2195430
		75.9688	20583300		75.9554	3404670
		76.0441	4050340		76.0307	-16077300
		76.1194	2982460		76.106	-19507600
		76.1946	2077770		76.1812	7831060
		76.2699	1360630		76.2565	8615150
		76.3452	848354		76.3318	9163240
		76.4205	550256		76.407	9464560
		76.4957	467099		76.4823	9514820
		76.571	-615693		76.5576	9316530
		76.6463	-943955		76.6329	8878990
		76.7215	-1447200		76.7081	8218200
		76.7968	-2095080		76.7834	7356400
		76.8721	-2852710		76.8587	6321450
		76.9473	-3682560		76.9339	5145950
		77.0226	-4546250		77.0092	3866170
		77.0979	-5406470		77.0845	2520770
		77.1732	-6228620		77.1597	1149540
		77.2484	-6982220		77.235	594679
		77.3237	-7641790		77.3103	4327360
		77.399	-8187620		77.3856	24597800
		77.4742	-8605760		77.4608	38942000
		77.5495	-8887920		77.5361	13722400
		77.6248	-9030710		77.6114	16016700
		77.7	-9034870		77.6866	17817800
		77.7753	-8904080		77.7619	19109400
		77.8506	-8643820		77.8372	19893800
		77.9258	-8260240		77.9124	20190900
		78.0011	-7759140		77.9877	20036100
		78.0764	-7145200		78.063	25904600
		78.1517	-6421630		78.1383	24699400
		78.2269	-5589920		78.2135	23115100
		78.3022	-4650230		78.2888	21236500
		78.3775	-3601900		78.3641	48906800
		78.4527	-2444510		78.4393	46676000
		78.528	-1178770		78.5146	36927200
		78.6033	192072		78.5899	12266700
		78.6785	1661140		78.6651	9926640
		78.7538	3216830		78.7404	7597690
		78.8291	4842010		78.8157	5274740
		78.9044	6513550		78.8909	2937520
		78.9796	8202310		78.9662	553299
		79.0549	9873630		79.0415	-1919110
		79.1302	11488200		79.1168	-4524780
		79.2054	13003600		79.192	-7307580
		79.2807	16053300		79.2673	-10305200
		79.356	17378100		79.3426	-13544300
		79.4312	18450700		79.4178	6473850
		79.5065	19232500		79.4931	7894330
		79.5818	19693600		79.5684	9397730
		79.657	19814800		79.6436	10965500
		79.7323	19589300		79.7189	12571000
		79.8076	19024200		79.7942	14180800
		79.8829	18140300		79.8695	15755500
		79.9581	16972300		79.9447	17251600
		80.0334	15567600		80.02	18623800
		80.1087	13984200		80.0953	19827300
		80.1839	12288800		80.1705	20820000
		80.2592	10553700		80.2458	21564900
		80.3345	8853330		80.3211	-57980700
		80.4097	7261130		80.3963	-58428400
		80.485	5846130		80.4716	-58067300
		80.5603	4669780		80.5469	-56900900
		80.6356	3783440		80.6221	-54963500
		80.7108	3226120		80.6974	-52318000
		80.7861	3023150		80.7727	-49053800
		80.8614	3185480		80.848	-45282000
		80.9366	3709760		80.9232	-41130100
		81.0119	4579250		80.9985	-24980200
		81.0872	5765250		81.0738	-21922600
		81.1624	7229210		81.149	-18888000
		81.2377	8925070		81.2243	-15961800
		81.313	10802100		81.2996	-13217600
		81.3883	-32625200		81.3748	-10713800
		81.4635	-37925800		81.4501	-8491650
		81.5388	-43292500		81.5254	-6573280
		81.6141	-48609800		81.6007	-4961800
		81.6893	-53777700		81.6759	-3642210
		81.7646	-58712800		81.7512	-2583330
		81.8399	-63349100		81.8265	-1740890
		81.9151	-67637300		81.9017	-1061240
		81.9904	-71542300		81.977	-714303
		82.0657	29457800		82.0523	65906.2
		82.1409	30666100		82.1275	714708
		82.2162	31705200		82.2028	1444490
		82.2915	32571600		82.2781	2287030
		82.3668	33261700		82.3533	3267620
		82.442	33770400		82.4286	4391730
		82.5173	34091800		82.5039	5644200
		82.5926	34217600		82.5792	6989970
		82.6678	34140200		82.6544	8376080
		82.7431	33851900		82.7297	9734840
		82.8184	33346200		82.805	10988400
		82.8936	32620900		82.8802	12053600
		82.9689	31677800		82.9555	12847900
		83.0442	30525800		83.0308	16017700
		83.1195	29181000		83.106	16059300
		83.1947	27667400		83.1813	15546100
		83.27	26018700		83.2566	14445000
		83.3453	24275900		83.3319	12751200
		83.4205	22487800		83.4071	10490400
		83.4958	20708600		83.4824	7719120
		83.5711	85482200		83.5577	4523100
		83.6463	78339600		83.6329	1014140
		83.7216	72014400		83.7082	-2139600
		83.7969	66736400		83.7835	-5115270
		83.8721	62698100		83.8587	-7989820
		83.9474	60042200		83.934	-10636500
		84.0227	58851200		84.0093	-12933800
		84.098	59140600		84.0846	-14771400
		84.1732	60854200		84.1598	-16055800
		84.2485	63865600		84.2351	-16714800
		84.3238	71025700		84.3104	-16701700
		84.399	76218400		84.3856	-15997400
		84.4743	81992900		84.4609	-14611800
		84.5496	88007200		84.5362	-12584200
		84.6248	20867700		84.6114	-9981010
		84.7001	22074400		84.6867	-6893690
		84.7754	23104600		84.762	-3434720
		84.8507	23895500		84.8372	267231
		84.9259	24397100		84.9125	4072780
		85.0012	24575600		84.9878	7837800
		85.0765	24415300		85.0631	11419600
		85.1517	23919100		85.1383	14683300
		85.227	23108600		85.2136	17507000
		85.3023	22023300		85.2889	19787500
		85.3775	20717400		85.3641	21444800
		85.4528	19257300		85.4394	40282100
		85.5281	17717500		85.5147	46512600
		85.6033	16176600		85.5899	52045700
		85.6786	14712300		85.6652	45011200
		85.7539	13397100		85.7405	19519800
		85.8292	12294700		85.8158	17326800
		85.9044	11455700		85.891	14733700
		85.9797	10915700		85.9663	11869200
		86.055	10692900		86.0416	8874230
		86.1302	10787800		86.1168	5896200
		86.2055	11183300		86.1921	3082620
		86.2808	11846300		86.2674	574807
		86.356	12729800		86.3426	-1498330
		86.4313	13776200		86.4179	-3026140
		86.5066	14920800		86.4932	-3921320
		86.5819	16095600		86.5684	-4124250
		86.6571	17233700		86.6437	-3606240
		86.7324	18272600		86.719	-2371460
		86.8077	19158400		86.7943	-457679
		86.8829	19847800		86.8695	2064570
		86.9582	20310700		86.9448	5094120
		87.0335	20531200		87.0201	8502800
		87.1087	20507900		87.0953	12140100
		87.184	20253400		87.1706	15839300
		87.2593	19792600		87.2459	19424400
		87.3346	19160900		87.3211	22716900
		87.4098	18401400		87.3964	25544200
		87.4851	17562100		87.4717	27746800
		87.5604	16692400		87.547	29185800
		87.6356	15840400		87.6222	29749300
		87.7109	15050200		87.6975	29357600
		87.7862	14359100		87.7728	27967900
		87.8614	13796500		87.848	25576000
		87.9367	16593900		87.9233	22217700
		88.012	28931500		87.9986	17967600
		88.0872	6666160		88.0738	16170500
		88.1625	56225100		88.1491	9082510
		88.2378	76461600		88.2244	1405170
		88.3131	66841200		88.2996	-6629280
		88.3883	49988500		88.3749	-14775700
		88.4636	27907700		88.4502	-22786800
		88.5389	28531800		88.5255	-30424000
		88.6141	19177800		88.6007	-37468100
		88.6894	15985500		88.676	-43727600
		88.7647	16489100		88.7513	-49047700
		88.8399	16967500		88.8265	-53315300
		88.9152	17416100		88.9018	-56463500
		88.9905	17835200		88.9771	-58472600
		89.0658	18228500		89.0523	-71243000
		89.141	18602200		89.1276	-71067100
		89.2163	18963400		89.2029	-69768000
		89.2916	20008800		89.2782	-67510200
		89.3668	20376000		89.3534	-64484100
		89.4421	20743900		89.4287	-60894900
		89.5174	21110700		89.504	-56950200
		89.5926	21469300		89.5792	-52849100
		89.6679	21808700		89.6545	-48771700
		89.7432	22113100		89.7298	-44869900
		89.8184	22363700		89.805	-41261000
		89.8937	22539600		89.8803	-38022900
		89.969	22618900		89.9556	-35192500
		90.0443	22581300		90.0309	-36395400
		90.1195	22409000		90.1061	-34105800
		90.1948	22088700		90.1814	-32142000
		90.2701	21613200		90.2567	-30398700
		90.3453	20982400		90.3319	-28754100
		90.4206	20203900		90.4072	-27080300
		90.4959	19293500		90.4825	-25254600
		90.5711	18274500		90.5577	-23168500
		90.6464	17177300		90.633	-20737300
		90.7217	16037900		90.7083	-17906800
		90.797	14896100		90.7835	-14658000
		90.8722	13793900		90.8588	-11009400
		90.9475	12772700		90.9341	-7016140
		91.0228	11871600		91.0094	6514760
		91.098	11125000		91.0846	9293460
		91.1733	10560500		91.1599	12225400
		91.2486	10197600		91.2352	15257200
		91.3238	10046100		91.3104	18339300
		91.3991	10106100		91.3857	21428300
		91.4744	10366800		91.461	24488000
		91.5496	10807900		91.5362	27490600
		91.6249	11400000		91.6115	30418000
		91.7002	12106000		91.6868	33261700
		91.7755	12883100		91.7621	36023600
		91.8507	13684800		91.8373	38715600
		91.926	14462800		91.9126	41358500
		92.0013	15169900		91.9879	43981000
		92.0765	15761600		92.0631	61536600
		92.1518	16198500		92.1384	65090600
		92.2271	16448100		92.2137	68771800
		92.3023	16485600		92.2889	72634800
		92.3776	16295500		92.3642	76729600
		92.4529	15872000		92.4395	81098400
		92.5282	15218700		92.5147	85772000
		92.6034	14348400		92.59	90766800
		92.6787	13282700		92.6653	96081100
		92.754	12050200		92.7406	101694000
		92.8292	10685800		92.8158	107566000
		92.9045	9228680		92.8911	113635000
		92.9798	7720930		92.9664	119819000
		93.055	6205760		93.0416	126018000
		93.1303	4458410		93.1169	132117000
		93.2056	3134230		93.1922	137989000
		93.2809	1917330		93.2674	143498000
		93.3561	839077		93.3427	148510000
		93.4314	-74120.3		93.418	152887000
		93.5067	-801357		93.4933	156506000
		93.5819	-1327570		93.5685	159254000
		93.6572	-1643650		93.6438	161038000
		93.7325	-1746350		93.7191	161789000
		93.8077	-1638030		93.7943	161463000
		93.883	-1326200		93.8696	160047000
		93.9583	-822926		93.9449	157559000
		94.0335	-565270		94.0201	154047000
		94.1088	2707440		94.0954	149591000
		94.1841	6508360		94.1707	144297000
		94.2594	11210500		94.246	138296000
		94.3346	15992000		94.3212	131740000
		94.4099	21037200		94.3965	124796000
		94.4852	26254300		94.4718	117641000
		94.5604	31557800		94.547	110454000
		94.6357	36873400		94.6223	103413000
		94.711	42138400		94.6976	96686200
		94.7862	47305200		94.7728	90430600
		94.8615	52342500		94.8481	84781500
		94.9368	57236000		94.9234	79855000
		95.0121	61988600		94.9986	75739400
		95.0873	66621000		95.0739	72496700
		95.1626	71168800		95.1492	70160000
		95.2379	75681600		95.2245	68734700
		95.3131	80220400		95.2997	68199100
		95.3884	84853400		95.375	68506500
		95.4637	89652300		95.4503	69588700
		95.5389	94688100		95.5255	71359000
		95.6142	100026000		95.6008	73716800
		95.6895	105721000		95.6761	76551400
		95.7647	111814000		95.7513	79747200
		95.84	118325000		95.8266	83187300
		95.9153	125253000		95.9019	86758800
		95.9906	113702000		95.9772	90355300
		96.0658	111923000		96.0524	93882400
		96.1411	110401000		96.1277	97257100
		96.2164	109029000		96.203	100414000
		96.2916	145411000		96.2782	103303000
		96.3669	115626000		96.3535	105893000
		96.4422	94979100		96.4288	108169000
		96.5174	102161000		96.504	110134000
		96.5927	111595000		96.5793	111807000
		96.668	104967000		96.6546	113220000
		96.7433	109685000		96.7298	114418000
		96.8185	113267000		96.8051	115455000
		96.8938	115593000		96.8804	116391000
		96.9691	116571000		96.9557	117290000
		97.0443	116147000		97.0309	118220000
		97.1196	114301000		97.1062	119245000
		97.1949	111057000		97.1815	120424000
		97.2701	106479000		97.2567	121815000
		97.3454	100670000		97.332	123464000
		97.4207	122070000		97.4073	125414000
		97.496	123682000		97.4825	127693000
		97.5712	124569000		97.5578	130324000
		97.6465	115517000		97.6331	133319000
		97.7218	106190000		97.7084	136682000
		97.797	106254000		97.7836	140410000
		97.8723	97075300		97.8589	144492000
		97.9476	126042000		97.9342	148913000
		98.0228	117887000		98.0094	153656000
		98.0981	110523000		98.0847	158699000
		98.1734	104101000		98.16	164021000
		98.2486	98735400		98.2352	169604000
		98.3239	87507500		98.3105	175429000
		98.3992	84687000		98.3858	181480000
		98.4745	82966600		98.461	187747000
		98.5497	82320100		98.5363	194219000
		98.625	82691200		98.6116	200891000
		98.7003	83997400		98.6869	207757000
		98.7755	86134300		98.7621	214816000
		98.8508	88980200		98.8374	222066000
		98.9261	92401800		98.9127	229504000
		99.0013	96259300		98.9879	237124000
		99.0766	100412000		99.0632	244918000
		99.1519	104723000		99.1385	252874000
		99.2272	109064000		99.2137	260974000
		99.3024	99273100		99.289	269194000
		99.3777	102842000		99.3643	277504000
		99.453	106180000		99.4396	345870000
		99.5282	109235000		99.5148	354249000
		99.6035	111973000		99.5901	302594000
		99.6788	114380000		99.6654	310855000
		99.754	116457000		99.7406	318977000
		99.8293	118227000		99.8159	326902000
		99.9046	119721000		99.8912	334573000
		99.9798	120988000		99.9664	341928000
		100.055	122084000		100.042	348913000
		100.13	123074000		100.117	355469000
		100.206	124025000		100.192	361544000
		100.281	125008000		100.268	367086000
		100.356	126092000		100.343	372048000
		100.431	127339000		100.418	376389000
		100.507	128809000		100.493	380070000
		100.582	130554000		100.569	383057000
		100.657	132615000		100.644	385322000
		100.733	135025000		100.719	326843000
		100.808	137807000		100.794	317601000
		100.883	140974000		100.87	387589000
		100.958	144531000		100.945	386804000
		101.034	148472000		101.02	385251000
		101.109	152789000		101.095	382950000
		101.184	157464000		101.171	388191000
		101.259	162479000		101.246	384488000
		101.335	167811000		101.321	388422000
		101.41	173439000		101.397	383532000
		101.485	179343000		101.472	386430000
		101.561	185502000		101.547	388948000
		101.636	191901000		101.622	391192000
		101.711	198528000		101.698	393285000
		101.786	205371000		101.773	395354000
		101.862	212426000		101.848	397535000
		101.937	219686000		101.923	408230000
		102.012	227151000		101.999	402779000
		102.087	234818000		102.074	397840000
		102.163	242682000		102.149	393527000
		102.238	250740000		102.225	442510000
		102.313	258981000		102.3	438510000
		102.388	267394000		102.375	435751000
		102.464	275959000		102.45	434271000
		102.539	284651000		102.526	434066000
		102.614	293438000		102.601	435090000
		102.69	302284000		102.676	437253000
		102.765	311144000		102.751	440422000
		102.84	319969000		102.827	444433000
		102.915	328705000		102.902	449092000
		102.991	337293000		102.977	454182000
		103.066	345673000		103.052	459481000
		103.141	353784000		103.128	464759000
		103.216	361562000		103.203	469801000
		103.292	368948000		103.278	474409000
		103.367	375881000		103.354	472893000
		103.442	382304000		103.429	471261000
		103.518	388164000		103.504	470656000
		103.593	393411000		103.579	470224000
		103.668	398001000		103.655	470800000
		103.743	401894000		103.73	469126000
		103.819	405052000		103.805	468594000
		103.894	407447000		103.88	465185000
		103.969	409056000		103.956	478880000
		104.044	409857000		104.031	477223000
		104.12	409844000		104.106	475670000
		104.195	409014000		104.182	454450000
		104.27	422360000		104.257	473781000
		104.345	419838000		104.332	473867000
		104.421	416523000		104.407	474883000
		104.496	412463000		104.483	476965000
		104.571	407716000		104.558	480208000
		104.647	402355000		104.633	484661000
		104.722	396471000		104.708	490323000
		104.797	390171000		104.784	497143000
		104.872	383571000		104.859	505028000
		104.948	376805000		104.934	513843000
		105.023	370013000		105.01	523418000
		105.098	363344000		105.085	533561000
		105.173	356947000		105.16	493559000
		105.249	389578000		105.235	485228000
		105.324	479567000		105.311	485996000
		105.399	378319000		105.386	477108000
		105.475	373958000		105.461	467738000
		105.55	370578000		105.536	466181000
		105.625	368246000		105.612	464079000
		105.7	366995000		105.687	461360000
		105.776	398790000		105.762	457982000
		105.851	367688000		105.837	453921000
		105.926	369515000		105.913	449180000
		106.001	335309000		105.988	443778000
		106.077	338363000		106.063	446020000
		106.152	341910000		106.139	446361000
		106.227	345786000		106.214	447468000
		106.302	349820000		106.289	448139000
		106.378	353838000		106.364	448433000
		106.453	357677000		106.44	448407000
		106.528	361185000		106.515	448112000
		106.604	364234000		106.59	447592000
		106.679	366726000		106.665	446883000
		106.754	368594000		106.741	446014000
		106.829	369811000		106.816	445003000
		106.905	379985000		106.891	443864000
		106.98	370364000		106.967	442602000
		107.055	369833000		107.042	441222000
		107.13	368907000		107.117	439726000
		107.206	367727000		107.192	438113000
		107.281	366454000		107.268	436387000
		107.356	365262000		107.343	434553000
		107.432	364325000		107.418	432621000
		107.507	363811000		107.493	430602000
		107.582	363878000		107.569	428513000
		107.657	364658000		107.644	426374000
		107.733	366257000		107.719	424206000
		107.808	368747000		107.794	422030000
		107.883	372166000		107.87	419868000
		107.958	376514000		107.945	417739000
		108.034	381751000		108.02	415656000
		108.109	387805000		108.096	410629000
		108.184	394574000		108.171	371660000
		108.26	401927000		108.246	409745000
		108.335	409716000		108.321	407870000
		108.41	417778000		108.397	406013000
		108.485	425949000		108.472	404149000
		108.561	434063000		108.547	402242000
		108.636	441964000		108.622	400251000
		108.711	449510000		108.698	398134000
		108.786	456580000		108.773	395843000
		108.862	463077000		108.848	393332000
		108.937	468923000		108.924	390556000
		109.012	474073000		108.999	387472000
		109.087	478505000		109.074	384041000
		109.163	482219000		109.149	380230000
		109.238	485237000		109.225	376015000
		109.313	492480000		109.3	371376000
		109.389	494255000		109.375	396306000
		109.464	495481000		109.45	360801000
		109.539	496224000		109.526	354872000
		109.614	496550000		109.601	348537000
		109.69	496520000		109.676	341820000
		109.765	447021000		109.751	334758000
		109.84	446502000		109.827	327393000
		109.915	463628000		109.902	319775000
		109.991	462726000		109.977	311963000
		110.066	461677000		110.053	304019000
		110.141	460495000		110.128	296010000
		110.217	459186000		110.203	288007000
		110.292	457754000		110.278	280082000
		110.367	456202000		110.354	272310000
		110.442	454529000		110.429	264759000
		110.518	452738000		110.504	257500000
		110.593	450836000		110.579	250595000
		110.668	448831000		110.655	244098000
		110.743	446736000		110.73	238054000
		110.819	444569000		110.805	232500000
		110.894	442350000		110.881	227455000
		110.969	440100000		110.956	222929000
		111.044	437843000		111.031	218913000
		111.12	435600000		111.106	215385000
		111.195	433391000		111.182	212309000
		111.27	431230000		111.257	209634000
		111.346	429127000		111.332	207296000
		111.421	427085000		111.407	205224000
		111.496	425097000		111.483	203337000
		111.571	423152000		111.558	201554000
		111.647	421226000		111.633	199790000
		111.722	419292000		111.709	197967000
		111.797	417314000		111.784	196014000
		111.872	415248000		111.859	193872000
		111.948	413051000		111.934	191497000
		112.023	410675000		112.01	188860000
		112.098	408070000		112.085	185956000
		112.174	405189000		112.16	182795000
		112.249	401990000		112.235	179409000
		112.324	398430000		112.311	175853000
		112.399	394477000		112.386	172194000
		112.475	390104000		112.461	168515000
		112.55	385291000		112.536	164907000
		112.625	380031000		112.612	161467000
		112.7	374320000		112.687	158295000
		112.776	368169000		112.762	155481000
		112.851	361596000		112.838	153110000
		112.926	354627000		112.913	151246000
		113.001	347301000		112.988	149939000
		113.077	339660000		113.063	149214000
		113.152	331757000		113.139	149070000
		113.227	323652000		113.214	149485000
		113.303	315410000		113.289	150406000
		113.378	307101000		113.364	151760000
		113.453	298798000		113.44	153451000
		113.528	290577000		113.515	155368000
		113.604	282513000		113.59	157385000
		113.679	274680000		113.666	159373000
		113.754	267149000		113.741	161199000
		113.829	259985000		113.816	162738000
		113.905	253244000		113.891	163876000
		113.98	246974000		113.967	164516000
		114.055	241211000		114.042	164581000
		114.131	235978000		114.117	164020000
		114.206	231282000		114.192	162810000
		114.281	222748000		114.268	160955000
		114.356	219158000		114.343	158487000
		114.432	216028000		114.418	155464000
		114.507	213306000		114.493	151967000
		114.582	210927000		114.569	148095000
		114.657	208819000		114.644	143963000
		114.733	206899000		114.719	139691000
		114.808	205084000		114.795	135403000
		114.883	203290000		114.87	131219000
		114.959	201435000		114.945	127251000
		115.034	199448000		115.02	123595000
		115.109	197269000		115.096	120330000
		115.184	194851000		115.171	117514000
		115.26	192169000		115.246	115182000
		115.335	189213000		115.321	113348000
		115.41	185997000		115.397	111999000
		115.485	182552000		115.472	111103000
		115.561	178934000		115.547	110612000
		115.636	175210000		115.623	110463000
		115.711	171467000		115.698	110581000
		115.786	167796000		115.773	110887000
		115.862	164296000		115.848	111304000
		115.937	161068000		115.924	111753000
		116.012	158205000		115.999	112168000
		116.088	155792000		116.074	112488000
		116.163	153895000		116.149	112670000
		116.238	152565000		116.225	112681000
		116.313	151827000		116.3	112505000
		116.389	151681000		116.375	112136000
		116.464	152104000		116.45	111584000
		116.539	153041000		116.526	110867000
		116.614	154418000		116.601	110009000
		116.69	156139000		116.676	109039000
		116.765	158089000		116.752	107986000
		116.84	160142000		116.827	106876000
		116.916	162165000		116.902	105733000
		116.991	164022000		116.977	104574000
		117.066	165589000		117.053	103405000
		117.141	166747000		117.128	102229000
		117.217	167397000		117.203	101040000
		117.292	167464000		117.278	99827200
		117.367	226863000		117.354	98575900
		117.442	165662000		117.429	97273800
		117.518	163775000		117.504	95908600
		117.593	161263000		117.58	94477800
		117.668	158187000		117.655	92984900
		117.743	154629000		117.73	91448100
		117.819	150690000		117.805	89898200
		117.894	146485000		117.881	88380700
		117.969	142138000		117.956	86956300
		118.045	137775000		118.031	85698300
		118.12	133518000		118.106	84691400
		118.195	129480000		118.182	84027000
		118.27	125760000		118.257	83799900
		118.346	122437000		118.332	84101900
		118.421	119573000		118.407	85017200
		118.496	117200000		118.483	86616400
		118.571	115334000		118.558	88950800
		118.647	113961000		118.633	83784300
		118.722	113049000		118.709	87646800
		118.797	112550000		118.784	92243100
		118.873	112398000		118.859	89250000
		118.948	112518000		118.934	95104600
		119.023	112830000		119.01	93161400
		119.098	113254000		119.085	91539600
		119.174	113711000		119.16	98344200
		119.249	114133000		119.235	98344200
		119.324	114459000		119.311	95200400
		119.399	114644000		119.386	93160100
		119.475	114655000		119.461	90577700
		119.55	114476000		119.537	87302600
		119.625	114100000		119.612	82925900
		119.7	113539000		119.687	84549300
		119.776	112809000		119.762	85678500
		119.851	111936000		119.838	86294900
		119.926	110949000		119.913	86399600
		120.002	109877000		119.988	86007300
		120.077	108748000		120.063	85148300
		120.152	107586000		120.139	83864600
		120.227	106406000		120.214	93079800
		120.303	105216000		120.289	90445800
		120.378	104020000		120.365	87465100
		120.453	102810000		120.44	84214200
		120.528	101576000		120.515	89026800
		120.604	100303000		120.59	85434900
		120.679	98977800		120.666	90016400
		120.754	97588700		120.741	86278000
		120.83	96132900		120.816	82507500
		120.905	94613700		120.891	78714700
		120.98	93050100		120.967	74900400
		121.055	91473000		121.042	71058100
		121.131	89928900		121.117	67178400
		121.206	88479600		121.192	63251400
		121.281	87199600		121.268	59271900
		121.356	86174900		121.343	55244500
		121.432	85499000		121.418	76775900
		121.507	85267800		121.494	70679100
		121.582	85575100		121.569	64641900
		121.657	86506500		121.644	58752500
		121.733	88133700		121.719	53118700
		121.808	90509000		121.795	47864000
		121.883	93661300		121.87	43122000
		121.959	97591400		121.945	39028600
		122.034	102268000		122.02	35714000
		122.109	98896800		122.096	33294600
		122.184	113589000		122.171	31863800
		122.26	120021000		122.246	31485100
		122.335	126780000		122.322	32185600
		122.41	107498000		122.397	33952100
		122.485	105672000		122.472	36728600
		122.561	103648000		122.547	40417500
		122.636	118716000		122.623	44882400
		122.711	115763000		122.698	49953400
		122.787	112104000		122.773	55436100
		122.862	98875900		122.848	61120400
		122.937	102180000		122.924	66791900
		123.012	101487000		122.999	72243700
		123.088	93557400		123.074	93517700
		123.163	93783100		123.149	98934100
		123.238	92936900		123.225	103518000
		123.313	100343000		123.3	107178000
		123.389	97574100		123.375	109881000
		123.464	103257000		123.451	111656000
		123.539	108255000		123.526	112587000
		123.615	121951000		123.601	112812000
		123.69	125950000		123.676	112510000
		123.765	111107000		123.752	111889000
		123.84	114555000		123.827	111169000
		123.916	117856000		123.902	110573000
		123.991	139585000		123.977	110303000
		124.066	133485000		124.053	83732700
		124.141	127349000		124.128	84374000
		124.217	121178000		124.203	85538700
		124.292	121724000		124.279	87233200
		124.367	115078000		124.354	89412400
		124.442	108351000		124.429	91986600
		124.518	101534000		124.504	94821700
		124.593	94635000		124.58	97749800
		124.668	87679200		124.655	100577000
		124.744	80716500		124.73	103096000
		124.819	73822000		124.805	105102000
		124.894	67096200		124.881	106402000
		124.969	60662300		124.956	106834000
		125.045	54661400		125.031	106270000
		125.12	49245900		125.106	104637000
		125.195	44571200		125.182	101911000
		125.27	39970200		125.257	98130300
		125.346	37262400		125.332	93389700
		125.421	35661100		125.408	87839200
		125.496	35237300		125.483	81674600
		125.572	36021300		125.558	75129600
		125.647	37998300		125.633	68461500
		125.722	91105700		125.709	61936700
		125.797	45234300		125.784	55816900
		125.873	50231200		125.859	50343400
		125.948	55906500		125.934	160034000
		126.023	62042600		126.01	110199000
		126.098	11404300		126.085	103717000
		126.174	74751800		126.16	100307000
		126.249	80853200		126.236	99935400
		126.324	-25959400		126.311	102414000
		126.399	-27462900		126.386	107412000
		126.475	-28735400		126.461	114479000
		126.55	-29751300		126.537	123078000
		126.625	-30501600		126.612	132615000
		126.701	-30994300		126.687	142479000
		126.776	-31252800		126.762	152083000
		126.851	-31315100		126.838	160895000
		126.926	-31231300		126.913	168473000
		127.002	-55294800		126.988	200453000
		127.077	162631000		127.064	243362000
		127.152	161758000		127.139	258870000
		127.227	161363000		127.214	271924000
		127.303	161691000		127.289	282841000
		127.378	162930000		127.365	292102000
		127.453	165179000		127.44	300320000
		127.529	168451000		127.515	320194000
		127.604	172659000		127.59	328464000
		127.679	177630000		127.666	337863000
		127.754	183105000		127.741	349070000
		127.83	188759000		127.816	362667000
		127.905	194218000		127.891	367104000
		127.98	199082000		127.967	374677000
		128.055	304433000		128.042	406748000
		128.131	308200000		128.117	421905000
		128.206	309451000		128.193	464282000
		128.281	307818000		128.268	497477000
		128.356	303087000		128.343	520954000
		128.432	295191000		128.418	530954000
		128.507	284241000		128.494	304126000
		128.582	270509000		128.569	622406000
		128.658	254432000		128.644	646406000
		128.733	236576000		128.719	672882000
		128.808	217618000		128.795	695873000
		128.883	198303000		128.87	776725000
		128.959	179404000		128.945	822374000
		129.034	206947000		129.021	822374000
		129.109	186653000		129.096	864734000
		129.184	169526000		129.171	879744000
		129.26	156168000		129.246	890794000
		129.335	146982000		129.322	898114000
		129.41	142149000		129.397	922006000
		129.486	141623000		129.472	902798000
		129.561	145135000		129.547	900802000
		129.636	152218000		129.623	896294000
		129.711	162234000		129.698	889517000
		129.787	174419000		129.773	880642000
		129.862	187934000		129.848	869808000
		129.937	201913000		129.924	857102000
		130.012	269404000		129.999	842606000
		130.088	285013000		130.074	826402000
		130.163	298438000		130.15	808618000
		130.238	309098000		130.225	789451000
		130.314	316649000		130.3	769195000
		130.389	320999000		130.375	760238000
		130.464	322306000		130.451	751109000
		130.539	320963000		130.526	733195000
		130.615	337567000		130.601	724238000
		130.69	342877000		130.676	715109000
		130.765	357760000		130.752	714739000
		130.84	363135000		130.827	703694000
		130.916	383135000		130.902	697056000
		130.991	398927000		130.978	695448000
		131.066	406133000		131.053	693422000
		131.141	413012000		131.128	690739000
		131.217	424750000		131.203	691694000
		131.292	411536000		131.279	685056000
		131.367	433289000		131.354	683448000
		131.443	459665000		131.429	681422000
		131.518	490082000		131.504	678739000
		131.593	503776000		131.58	679694000
		131.668	509823000		131.655	673056000
		131.744	527218000		131.73	671448000
		131.819	534934000		131.805	668523000
		131.894	571962000		131.881	663063000
		131.969	607377000		131.956	653776000
		132.045	624410000		132.031	640128000
		132.12	647330000		132.107	633586000
		132.195	676343000		132.182	621728000
		132.271	681110000		132.257	664648000
		132.346	721483000		132.332	594704000
		132.421	737477000		132.408	580537000
		132.496	749252000		132.483	575014000
		132.572	761201000		132.558	455179000
		132.647	791201000		132.633	534219000
		132.722	812045000		132.709	513365000
		132.797	859917000		132.784	493842000
		132.873	865114000		132.859	476790000
		132.948	887891000		132.935	463196000
		133.023	895496000		133.01	443110000
		133.098	899742000		133.085	426188000
		133.174	560356000		133.16	414589000
		133.249	914228000		133.236	396232000
		133.324	926646000		133.311	382733000
		133.4	877350000		133.386	361411000
		133.475	856555000		133.461	343332000
		133.55	666577000		133.537	327373000
		133.625	811839000		133.612	312288000
		133.701	831176000		133.687	296783000
		133.776	630538000		133.763	527596000
		133.851	785250000		133.838	447567000
		133.926	765233000		133.913	211708000
		134.002	748449000		133.988	147272000
		134.077	735823000		134.064	419012000
		134.152	610235000		134.139	118012000
		134.228	608396000		134.214	117331000
		134.303	541904000		134.289	115338000
		134.378	554972000		134.365	112705000
		134.453	887612000		134.44	109574000
		134.529	554972000		134.515	106111000
		134.604	554972000		134.59	102499000
		134.679	678621000		134.666	98919600
		134.754	659494000		134.741	95551800
		134.83	761152000		134.816	92553000
		134.905	803623000		134.892	90055800
		134.98	803860000		134.967	88158000
		135.055	703635000		135.042	82780000
		135.131	695235000		135.117	82244600
		135.206	820789000		135.193	82335400
		135.281	799154000		135.268	82996600
		135.357	700681000		135.343	84144600
		135.432	700721000		135.418	85671400
		135.507	699300000		135.494	87454900
		135.582	596519000		135.569	89367400
		135.658	592557000		135.644	91284000
		135.733	487656000		135.72	93090300
		135.808	482110000		135.795	94690300
		135.883	476248000		135.87	96012600
		135.959	470416000		135.945	97013700
		136.034	464956000		136.021	97678900
		136.109	460187000		136.096	98022900
		136.185	456385000		136.171	98088000
		136.26	453767000		136.246	97938300
		136.335	452478000		136.322	97654300
		136.41	452583000		136.397	97327400
		136.486	454061000		136.472	97052000
		136.561	456811000		136.547	96918300
		136.636	460655000		136.623	97004000
		136.711	465349000		136.698	97371400
		136.787	470598000		136.773	98060000
		136.862	476075000		136.849	99085700
		136.937	481443000		136.924	100438000
		137.013	486370000		136.999	102083000
		137.088	490553000		137.074	103963000
		137.163	193733000		137.15	106000000
		137.238	195714000		137.225	108106000
		137.314	196370000		137.3	110183000
		137.389	195654000		137.375	112131000
		137.464	193596000		137.451	95672200
		137.539	190308000		137.526	94531000
		137.615	185964000		137.601	93608000
		137.69	180797000		137.677	92878200
		137.765	175083000		137.752	92287100
		137.84	169123000		137.827	91753800
		137.916	125714000		137.902	91177100
		137.991	116370000		137.978	90440900
		138.066	95653700		138.053	89422000
		138.142	193596000		138.128	87997400
		138.217	190308000		138.203	86052500
		138.292	89963600		138.279	83487100
		138.367	233596000		138.354	80223800
		138.443	265083000		138.429	76211800
		138.518	269123000		138.504	71431900
		138.593	245780000		138.58	65898700
		138.668	215217000		138.655	59661700
		138.744	219698000		138.73	52804400
		138.819	224502000		138.806	45442200
		138.894	229317000		138.881	37717900
		138.97	161279000		138.956	29797700
		139.045	164051000		139.031	21864200
		139.12	166342000		139.107	14110400
		139.195	168076000		139.182	6732190
		139.271	176066000		139.257	-78732
		139.346	176686000		139.332	-6141530
		139.421	176804000		139.408	-11292700
		139.496	176534000		139.483	-15391600
		139.572	176022000		139.558	-18324800
		139.647	175433000		139.634	-20010400
		139.722	174936000		139.709	-20399000
		139.797	174695000		139.784	-19476000
		139.873	174850000		139.859	-17260900
		139.948	175512000		139.935	-13806500
		140.023	29458900		140.01	-9196740
		140.099	29767000		140.085	-3543550
		140.174	30173300		140.16	3016390
		140.249	30667600		140.236	10325900
		140.324	31232200		140.311	18211700
		140.4	31844200		140.386	26488700
		140.475	64953900		140.462	34964900
		140.55	66201500		140.537	43445600
		140.625	67372000		140.612	75738000
		140.701	68409200		140.687	71654000
		140.776	69263000		140.763	67015600
		140.851	69892700		140.838	73656100
		140.927	70270700		140.913	79424600
		141.002	211143000		140.988	84187600
		141.077	210669000		141.064	87831000
		141.152	209429000		141.139	90262600
		141.228	207500000		141.214	91412600
		141.303	204988000		141.289	91236000
		141.378	202026000		141.365	89712200
		141.453	198764000		141.44	86846500
		141.529	195357000		141.515	82670200
		141.604	191955000		141.591	77240400
		141.679	188701000		141.666	105960000
		141.754	185714000		141.741	94466200
		141.83	183091000		141.816	81575800
		141.905	180899000		141.892	67519800
		141.98	179175000		141.967	52558600
		142.056	177926000		142.042	36978300
		142.131	177131000		142.117	21085600
		142.206	176745000		142.193	3467390
		142.281	176706000		142.268	-6897540
		142.357	176940000		142.343	5886550
		142.432	177367000		142.419	9128870
		142.507	177910000		142.494	12070200
		142.582	178500000		142.569	14645500
		142.658	179080000		142.644	16797800
		142.733	179607000		142.72	18479700
		142.808	180060000		142.795	19655400
		142.884	180435000		142.87	-58004900
		142.959	180743000		142.945	-58312900
		143.034	67041900		143.021	-57097700
		143.109	67141500		143.096	-54416200
		143.185	67258200		143.171	-50366400
		143.26	67407800		143.246	-45084700
		143.335	67605800		143.322	-38741900
		143.41	67864000		143.397	-31537700
		143.486	68188700		143.472	-23694400
		143.561	68580800		143.548	-15448900
		143.636	69033700		143.623	-7045130
		143.712	69533800		143.698	1275600
		143.787	70060600		143.773	9282290
		143.862	70587400		143.849	16762900
		143.937	71083700		143.924	23531500
		144.013	193089000		143.999	29434800
		144.088	193980000		144.074	21302200
		144.163	194502000		144.15	23697700
		144.238	194570000		144.225	25415500
		144.314	188451000		144.3	26458700
		144.389	187425000		144.376	26853900
		144.464	185785000		144.451	26648100
		144.539	183512000		144.526	25904600
		144.615	180609000		144.601	24699400
		144.69	177103000		144.677	23115100
		144.765	173040000		144.752	21236500
		144.841	168485000		144.827	19144900
		144.916	163518000		144.902	16914100
		144.991	158232000		144.978	14605800
		145.066	-110589000		145.053	12266700
		145.142	-107598000		145.128	9926640
		145.217	-104577000		145.203	7597690
		145.292	-101588000		145.279	5274740
		145.367	-98668900		145.354	2937520
		145.443	-95831400		145.429	-27433600
		145.518	-93062700		145.505	-27446200
		145.593	13549000		145.58	-27048900
		145.669	13135300		145.655	-26258300
		145.744	12707800		145.73	-25093000
		145.819	12255300		145.806	-23570800
		145.894	11766300		145.881	-21705700
		145.97	11230500		145.956	-19507700
		146.045	6348100		146.031	-16981100
		146.12	5959650		146.107	-14126500
		146.195	-36896900		146.182	-10941900
		146.271	-33830200		146.257	-7425940
		146.346	-30560700		146.333	-3580890
		146.421	-27136000		146.408	583478
		146.496	-23619500		146.483	5046240
		146.572	-20087400		146.558	9772100
		146.647	-16625900		146.634	14709100
		146.722	-13325700		146.709	19786900
		146.798	-10277700		146.784	24917000
		146.873	-7567990		146.859	29994200
		146.948	-5272350		146.935	34899000
		147.023	-2610660		147.01	39502500
		147.099	-1627750		147.085	43671700
		147.174	-1055780		147.16	47275800
		147.249	-896229		147.236	50193700
		147.324	-1134080		147.311	52320500
		147.4	-1738730		147.386	53574900
		147.475	-2665680		147.462	53904500
		147.55	-3859060		147.537	53291300
		147.626	-5254600		147.612	51753900
		147.701	1356630		147.687	49349400
		147.776	1674810		147.763	46171900
		147.851	1991700		147.838	42350400
		147.927	2294580		147.913	38042900
		148.002	2572200		147.988	33430800
		148.077	3717480		148.064	28710600
		148.152	3016260		148.139	24084800
		148.228	3170300		148.214	19753300
		148.303	3274250		148.29	15903900
		148.378	3326850		148.365	12703800
		148.453	-16641900		148.44	10292600
		148.529	4100250		148.515	8776410
		148.604	3980400		148.591	8224260
		148.679	4706070		148.666	8665850
		148.755	3573010		148.741	10092100
		148.83	3290300		148.816	12457500
		148.905	2957100		148.892	15683900
		148.98	2574110		148.967	19666500
		149.056	-8565550		149.042	24280000
		149.131	-6634580		149.118	29386200
		149.206	-4502700		149.193	34840900
		149.281	-2171260		149.268	40501600
		149.357	353790		149.343	46232700
		149.432	3059770		149.419	51911200
		149.507	5925280		149.494	57430000
		149.583	8918800		149.569	62700200
		149.658	11997700		149.644	67651400
		149.733	15108400		149.72	72230800
		149.808	18186900		149.795	76401000
		149.884	-8464350		149.87	80137600
		149.959	-9580870		149.945	83424900
		150.034	-10592100		150.021	86251500
		150.109	-11466200		150.096	88608600
		150.185	-12173900		150.171	90485900
		150.26	-12689700		150.247	91869800
		150.335	-12994000		150.322	92744000
[truncated: 1,995 more rows]

## Sheet: Figure 2a
Figure 2a			Co-CN@G	CN@G	Co-CN
		Wavelength (nm)	Absorbance (a. u.)
		200	1.156	1.153	0.956
		201	1.155	1.152	0.959
		202	1.154	1.151	0.963
		203	1.153	1.15	0.967
		204	1.153	1.151	0.97
		205	1.152	1.15	0.973
		206	1.151	1.15	0.975
		207	1.152	1.15	0.977
		208	1.153	1.149	0.979
		209	1.154	1.15	0.983
		210	1.156	1.148	0.986
		211	1.157	1.147	0.988
		212	1.155	1.147	0.99
		213	1.154	1.146	0.992
		214	1.152	1.144	0.991
		215	1.15	1.143	0.992
		216	1.148	1.142	0.993
		217	1.147	1.14	0.995
		218	1.145	1.139	0.996
		219	1.144	1.138	0.998
		220	1.143	1.138	0.999
		221	1.142	1.138	1
		222	1.141	1.137	1
		223	1.141	1.137	1.002
		224	1.141	1.137	1.003
		225	1.14	1.137	1.005
		226	1.141	1.137	1.007
		227	1.141	1.139	1.009
		228	1.142	1.139	1.011
		229	1.143	1.14	1.013
		230	1.144	1.141	1.016
		231	1.145	1.142	1.019
		232	1.146	1.142	1.022
		233	1.146	1.142	1.025
		234	1.148	1.144	1.028
		235	1.149	1.145	1.031
		236	1.15	1.146	1.034
		237	1.151	1.147	1.038
		238	1.153	1.148	1.041
		239	1.154	1.148	1.045
		240	1.155	1.149	1.047
		241	1.156	1.15	1.051
		242	1.157	1.151	1.053
		243	1.158	1.152	1.056
		244	1.158	1.153	1.058
		245	1.159	1.153	1.06
		246	1.159	1.153	1.062
		247	1.159	1.153	1.064
		248	1.159	1.153	1.065
		249	1.158	1.153	1.067
		250	1.158	1.154	1.068
		251	1.158	1.153	1.069
		252	1.158	1.153	1.069
		253	1.156	1.153	1.07
		254	1.156	1.152	1.071
		255	1.155	1.151	1.071
		256	1.154	1.151	1.071
		257	1.153	1.15	1.072
		258	1.153	1.15	1.072
		259	1.153	1.15	1.072
		260	1.152	1.149	1.073
		261	1.151	1.147	1.073
		262	1.151	1.147	1.073
		263	1.151	1.147	1.073
		264	1.15	1.146	1.074
		265	1.149	1.145	1.073
		266	1.149	1.145	1.073
		267	1.148	1.144	1.073
		268	1.147	1.142	1.072
		269	1.146	1.142	1.072
		270	1.146	1.141	1.072
		271	1.145	1.141	1.071
		272	1.145	1.14	1.071
		273	1.144	1.14	1.071
		274	1.145	1.139	1.071
		275	1.144	1.139	1.07
		276	1.143	1.138	1.07
		277	1.143	1.138	1.07
		278	1.142	1.137	1.07
		279	1.141	1.136	1.07
		280	1.141	1.136	1.07
		281	1.14	1.136	1.071
		282	1.14	1.136	1.073
		283	1.14	1.135	1.074
		284	1.14	1.136	1.076
		285	1.14	1.136	1.078
		286	1.14	1.136	1.08
		287	1.14	1.136	1.081
		288	1.14	1.137	1.083
		289	1.14	1.138	1.084
		290	1.141	1.138	1.086
		291	1.142	1.139	1.087
		292	1.142	1.14	1.088
		293	1.142	1.141	1.089
		294	1.142	1.142	1.091
		295	1.142	1.143	1.092
		296	1.142	1.143	1.093
		297	1.143	1.144	1.093
		298	1.144	1.145	1.094
		299	1.144	1.145	1.094
		300	1.144	1.145	1.095
		301	1.145	1.145	1.095
		302	1.145	1.145	1.095
		303	1.145	1.145	1.095
		304	1.146	1.147	1.097
		305	1.147	1.148	1.098
		306	1.148	1.15	1.099
		307	1.149	1.151	1.1
		308	1.15	1.152	1.101
		309	1.151	1.153	1.102
		310	1.152	1.154	1.103
		311	1.153	1.156	1.105
		312	1.154	1.157	1.106
		313	1.155	1.158	1.107
		314	1.156	1.159	1.108
		315	1.157	1.161	1.111
		316	1.159	1.163	1.112
		317	1.16	1.165	1.114
		318	1.161	1.166	1.117
		319	1.162	1.168	1.119
		320	1.164	1.17	1.121
		321	1.165	1.172	1.123
		322	1.167	1.173	1.125
		323	1.168	1.175	1.128
		324	1.169	1.176	1.13
		325	1.17	1.178	1.132
		326	1.171	1.179	1.134
		327	1.173	1.18	1.136
		328	1.174	1.181	1.139
		329	1.176	1.183	1.141
		330	1.177	1.184	1.142
		331	1.178	1.186	1.144
		332	1.179	1.187	1.146
		333	1.18	1.189	1.148
		334	1.181	1.19	1.149
		335	1.182	1.191	1.15
		336	1.182	1.192	1.152
		337	1.184	1.193	1.153
		338	1.184	1.195	1.155
		339	1.185	1.195	1.156
		340	1.186	1.196	1.156
		341	1.186	1.197	1.157
		342	1.186	1.197	1.157
		343	1.187	1.198	1.158
		344	1.187	1.198	1.158
		345	1.188	1.199	1.159
		346	1.188	1.199	1.159
		347	1.188	1.199	1.16
		348	1.189	1.2	1.16
		349	1.189	1.2	1.16
		350	1.189	1.2	1.161
		351	1.189	1.201	1.162
		352	1.189	1.201	1.162
		353	1.189	1.201	1.162
		354	1.189	1.201	1.162
		355	1.189	1.202	1.162
		356	1.189	1.202	1.161
		357	1.189	1.202	1.161
		358	1.189	1.202	1.161
		359	1.188	1.202	1.161
		360	1.187	1.201	1.16
		361	1.186	1.201	1.16
		362	1.185	1.2	1.159
		363	1.183	1.2	1.158
		364	1.182	1.199	1.157
		365	1.181	1.198	1.156
		366	1.18	1.198	1.154
		367	1.178	1.197	1.152
		368	1.176	1.196	1.151
		369	1.175	1.195	1.15
		370	1.173	1.194	1.149
		371	1.171	1.193	1.146
		372	1.169	1.192	1.145
		373	1.166	1.191	1.142
		374	1.164	1.189	1.14
		375	1.161	1.188	1.136
		376	1.158	1.186	1.134
		377	1.154	1.184	1.13
		378	1.151	1.181	1.127
		379	1.147	1.179	1.122
		380	1.143	1.176	1.118
		381	1.139	1.173	1.113
		382	1.134	1.17	1.108
		383	1.129	1.167	1.102
		384	1.124	1.163	1.096
		385	1.118	1.16	1.09
		386	1.112	1.155	1.083
		387	1.106	1.151	1.075
		388	1.099	1.146	1.067
		389	1.093	1.141	1.059
		390	1.086	1.135	1.05
		391	1.078	1.129	1.04
		392	1.071	1.123	1.03
		393	1.062	1.116	1.019
		394	1.054	1.109	1.008
		395	1.046	1.101	0.996
		396	1.037	1.093	0.984
		397	1.028	1.084	0.97
		398	1.019	1.075	0.957
		399	1.01	1.066	0.943
		400	1	1.056	0.928
		401	0.99	1.045	0.913
		402	0.98	1.034	0.897
		403	0.97	1.023	0.881
		404	0.96	1.012	0.865
		405	0.951	1	0.85
		406	0.941	0.988	0.834
		407	0.931	0.976	0.819
		408	0.922	0.965	0.804
		409	0.913	0.953	0.789
		410	0.904	0.941	0.775
		411	0.895	0.929	0.761
		412	0.886	0.917	0.747
		413	0.878	0.904	0.733
		414	0.869	0.891	0.719
		415	0.86	0.878	0.705
		416	0.851	0.864	0.692
		417	0.843	0.851	0.678
		418	0.835	0.837	0.666
		419	0.827	0.824	0.653
		420	0.82	0.811	0.642
		421	0.813	0.798	0.631
		422	0.806	0.786	0.621
		423	0.8	0.774	0.611
		424	0.795	0.763	0.602
		425	0.789	0.752	0.594
		426	0.785	0.741	0.586
		427	0.78	0.732	0.579
		428	0.776	0.722	0.572
		429	0.773	0.713	0.566
		430	0.769	0.705	0.56
		431	0.766	0.698	0.554
		432	0.763	0.691	0.549
		433	0.761	0.684	0.544
		434	0.759	0.678	0.539
		435	0.757	0.672	0.535
		436	0.755	0.667	0.531
		437	0.753	0.663	0.527
		438	0.751	0.658	0.523
		439	0.75	0.654	0.52
		440	0.748	0.65	0.516
		441	0.747	0.647	0.513
		442	0.746	0.643	0.51
		443	0.745	0.64	0.507
		444	0.744	0.637	0.504
		445	0.743	0.634	0.501
		446	0.742	0.631	0.498
		447	0.741	0.629	0.495
		448	0.74	0.627	0.492
		449	0.74	0.624	0.489
		450	0.739	0.622	0.487
		451	0.738	0.62	0.484
		452	0.738	0.618	0.481
		453	0.737	0.616	0.478
		454	0.736	0.614	0.475
		455	0.736	0.612	0.473
		456	0.735	0.611	0.47
		457	0.734	0.609	0.467
		458	0.734	0.607	0.465
		459	0.733	0.605	0.462
		460	0.732	0.604	0.46
		461	0.732	0.603	0.457
		462	0.732	0.601	0.455
		463	0.731	0.6	0.453
		464	0.731	0.598	0.45
		465	0.731	0.597	0.448
		466	0.73	0.596	0.446
		467	0.73	0.595	0.444
		468	0.73	0.594	0.442
		469	0.729	0.592	0.44
		470	0.729	0.591	0.437
		471	0.729	0.59	0.435
		472	0.728	0.589	0.433
		473	0.728	0.588	0.431
		474	0.728	0.587	0.428
		475	0.728	0.586	0.426
		476	0.727	0.585	0.424
		477	0.727	0.584	0.422
		478	0.727	0.583	0.42
		479	0.727	0.582	0.417
		480	0.726	0.581	0.415
		481	0.726	0.58	0.413
		482	0.726	0.579	0.411
		483	0.726	0.578	0.409
		484	0.725	0.577	0.407
		485	0.725	0.576	0.405
		486	0.725	0.575	0.403
		487	0.725	0.574	0.401
		488	0.725	0.573	0.399
		489	0.725	0.573	0.398
		490	0.724	0.572	0.396
		491	0.724	0.571	0.394
		492	0.724	0.57	0.392
		493	0.724	0.569	0.39
		494	0.724	0.569	0.388
		495	0.724	0.568	0.386
		496	0.723	0.567	0.384
		497	0.723	0.567	0.383
		498	0.723	0.566	0.381
		499	0.723	0.565	0.379
		500	0.723	0.565	0.377
		501	0.723	0.564	0.375
		502	0.723	0.563	0.374
		503	0.723	0.563	0.372
		504	0.723	0.562	0.37
		505	0.723	0.561	0.369
		506	0.723	0.561	0.367
		507	0.723	0.56	0.365
		508	0.722	0.56	0.364
		509	0.722	0.559	0.362
		510	0.722	0.559	0.361
		511	0.722	0.558	0.359
		512	0.722	0.558	0.357
		513	0.722	0.557	0.356
		514	0.722	0.556	0.354
		515	0.722	0.556	0.353
		516	0.722	0.555	0.351
		517	0.722	0.555	0.35
		518	0.722	0.554	0.348
		519	0.722	0.554	0.347
		520	0.722	0.554	0.345
		521	0.722	0.553	0.344
		522	0.722	0.553	0.343
		523	0.722	0.552	0.341
		524	0.722	0.552	0.34
		525	0.722	0.552	0.338
		526	0.722	0.551	0.337
		527	0.722	0.551	0.335
		528	0.722	0.55	0.334
		529	0.722	0.55	0.333
		530	0.722	0.55	0.331
		531	0.722	0.549	0.33
		532	0.722	0.549	0.329
		533	0.722	0.548	0.327
		534	0.722	0.548	0.326
		535	0.722	0.548	0.325
		536	0.722	0.548	0.323
		537	0.722	0.548	0.322
		538	0.722	0.547	0.321
		539	0.722	0.547	0.32
		540	0.722	0.547	0.318
		541	0.722	0.546	0.317
		542	0.722	0.546	0.316
		543	0.723	0.546	0.315
		544	0.723	0.545	0.313
		545	0.723	0.545	0.312
		546	0.723	0.545	0.311
		547	0.723	0.545	0.31
		548	0.723	0.544	0.309
		549	0.723	0.544	0.308
		550	0.723	0.544	0.306
		551	0.723	0.544	0.305
		552	0.723	0.544	0.304
		553	0.723	0.543	0.303
		554	0.723	0.543	0.302
		555	0.723	0.543	0.3
		556	0.723	0.543	0.299
		557	0.723	0.543	0.298
		558	0.723	0.542	0.297
		559	0.723	0.542	0.296
		560	0.724	0.542	0.295
		561	0.724	0.542	0.294
		562	0.724	0.542	0.293
		563	0.724	0.542	0.292
		564	0.724	0.542	0.291
		565	0.724	0.541	0.29
		566	0.724	0.541	0.289
		567	0.724	0.541	0.288
		568	0.724	0.541	0.286
		569	0.724	0.541	0.286
		570	0.724	0.541	0.284
		571	0.724	0.541	0.284
		572	0.725	0.54	0.282
		573	0.725	0.54	0.282
		574	0.725	0.54	0.281
		575	0.725	0.54	0.28
		576	0.725	0.54	0.279
		577	0.725	0.54	0.278
		578	0.725	0.54	0.277
		579	0.725	0.54	0.276
		580	0.725	0.54	0.275
		581	0.725	0.54	0.274
		582	0.725	0.54	0.273
		583	0.725	0.54	0.272
		584	0.726	0.54	0.271
		585	0.726	0.54	0.27
		586	0.726	0.54	0.27
		587	0.726	0.539	0.269
		588	0.726	0.539	0.268
		589	0.726	0.539	0.267
		590	0.726	0.539	0.266
		591	0.727	0.539	0.265
		592	0.727	0.539	0.264
		593	0.727	0.539	0.264
		594	0.727	0.539	0.263
		595	0.727	0.539	0.262
		596	0.727	0.539	0.261
		597	0.727	0.539	0.26
		598	0.727	0.539	0.259
		599	0.727	0.539	0.259
		600	0.727	0.539	0.258
		601	0.727	0.539	0.257
		602	0.728	0.539	0.256
		603	0.728	0.539	0.256
		604	0.728	0.539	0.255
		605	0.728	0.539	0.254
		606	0.728	0.539	0.253
		607	0.728	0.539	0.253
		608	0.728	0.539	0.252
		609	0.728	0.539	0.251
		610	0.729	0.539	0.251
		611	0.729	0.539	0.25
		612	0.729	0.539	0.25
		613	0.729	0.539	0.249
		614	0.729	0.539	0.248
		615	0.729	0.539	0.248
		616	0.729	0.539	0.247
		617	0.729	0.539	0.246
		618	0.73	0.539	0.246
		619	0.73	0.539	0.245
		620	0.73	0.539	0.245
		621	0.73	0.539	0.244
		622	0.73	0.539	0.243
		623	0.73	0.539	0.243
		624	0.73	0.539	0.242
		625	0.731	0.539	0.242
		626	0.731	0.539	0.241
		627	0.731	0.54	0.241
		628	0.731	0.54	0.24
		629	0.731	0.54	0.24
		630	0.731	0.54	0.239
		631	0.731	0.54	0.239
		632	0.732	0.54	0.238
		633	0.732	0.54	0.238
		634	0.732	0.54	0.237
		635	0.732	0.54	0.237
		636	0.732	0.54	0.236
		637	0.732	0.54	0.236
		638	0.732	0.54	0.235
		639	0.732	0.54	0.235
		640	0.733	0.541	0.234
		641	0.733	0.541	0.234
		642	0.733	0.541	0.234
		643	0.733	0.541	0.233
		644	0.733	0.541	0.233
		645	0.733	0.541	0.232
		646	0.734	0.541	0.232
		647	0.734	0.541	0.232
		648	0.734	0.541	0.231
		649	0.734	0.541	0.231
		650	0.734	0.541	0.23
		651	0.734	0.541	0.23
		652	0.734	0.541	0.229
		653	0.734	0.542	0.229
		654	0.734	0.542	0.229
		655	0.735	0.542	0.228
		656	0.735	0.542	0.228
		657	0.735	0.542	0.228
		658	0.735	0.542	0.227
		659	0.735	0.543	0.227
		660	0.735	0.542	0.226
		661	0.735	0.543	0.226
		662	0.735	0.543	0.226
		663	0.736	0.543	0.226
		664	0.736	0.543	0.225
		665	0.736	0.543	0.225
		666	0.736	0.543	0.225
		667	0.737	0.543	0.225
		668	0.737	0.544	0.225
		669	0.737	0.544	0.224
		670	0.737	0.544	0.224
		671	0.737	0.544	0.224
		672	0.737	0.544	0.223
		673	0.737	0.544	0.223
		674	0.738	0.545	0.223
		675	0.738	0.545	0.223
		676	0.738	0.545	0.222
		677	0.738	0.545	0.222
		678	0.738	0.545	0.222
		679	0.738	0.545	0.222
		680	0.739	0.545	0.221
		681	0.739	0.545	0.221
		682	0.739	0.545	0.221
		683	0.739	0.546	0.22
		684	0.739	0.546	0.22
		685	0.739	0.546	0.22
		686	0.739	0.546	0.22
		687	0.74	0.546	0.22
		688	0.74	0.546	0.219
		689	0.74	0.546	0.219
		690	0.74	0.546	0.219
		691	0.74	0.546	0.219
		692	0.74	0.547	0.219
		693	0.74	0.547	0.218
		694	0.74	0.547	0.218
		695	0.741	0.547	0.218
		696	0.741	0.547	0.218
		697	0.741	0.547	0.218
		698	0.741	0.547	0.217
		699	0.741	0.547	0.217
		700	0.741	0.548	0.217
		701	0.741	0.548	0.217
		702	0.741	0.548	0.217
		703	0.741	0.548	0.216
		704	0.741	0.548	0.216
		705	0.741	0.548	0.216
		706	0.742	0.548	0.216
		707	0.742	0.548	0.216
		708	0.742	0.548	0.215
		709	0.742	0.549	0.215
		710	0.742	0.549	0.215
		711	0.742	0.549	0.215
		712	0.742	0.549	0.215
		713	0.742	0.55	0.215
		714	0.742	0.55	0.215
		715	0.742	0.55	0.215
		716	0.742	0.55	0.215
		717	0.742	0.551	0.215
		718	0.742	0.551	0.215
		719	0.742	0.551	0.215
		720	0.742	0.552	0.215
		721	0.742	0.552	0.215
		722	0.742	0.552	0.215
		723	0.742	0.552	0.215
		724	0.742	0.552	0.215
		725	0.742	0.553	0.215
		726	0.742	0.553	0.215
		727	0.743	0.553	0.215
		728	0.743	0.553	0.214
		729	0.743	0.553	0.214
		730	0.743	0.554	0.214
		731	0.743	0.554	0.214
		732	0.743	0.554	0.214
		733	0.743	0.554	0.214
		734	0.743	0.554	0.214
		735	0.743	0.554	0.214
		736	0.743	0.554	0.214
		737	0.744	0.555	0.214
		738	0.744	0.555	0.214
		739	0.744	0.555	0.214
		740	0.744	0.555	0.213
		741	0.744	0.555	0.213
		742	0.744	0.555	0.213
		743	0.744	0.556	0.213
		744	0.745	0.556	0.213
		745	0.745	0.556	0.213
		746	0.745	0.556	0.213
		747	0.745	0.556	0.213
		748	0.745	0.556	0.213
		749	0.745	0.556	0.213
		750	0.746	0.556	0.213
		751	0.746	0.557	0.212
		752	0.746	0.557	0.212
		753	0.746	0.557	0.212
		754	0.746	0.557	0.212
		755	0.746	0.557	0.212
		756	0.747	0.557	0.212
		757	0.747	0.557	0.212
		758	0.747	0.558	0.212
		759	0.747	0.558	0.212
		760	0.747	0.558	0.212
		761	0.747	0.558	0.212
		762	0.747	0.558	0.212
		763	0.748	0.558	0.211
		764	0.748	0.558	0.211
		765	0.748	0.558	0.211
		766	0.748	0.559	0.211
		767	0.748	0.559	0.211
		768	0.748	0.559	0.211
		769	0.748	0.559	0.211
		770	0.749	0.559	0.211
		771	0.749	0.559	0.211
		772	0.749	0.559	0.211
		773	0.749	0.559	0.211
		774	0.749	0.56	0.211
		775	0.749	0.56	0.211
		776	0.749	0.56	0.211
		777	0.749	0.56	0.21
		778	0.75	0.56	0.21
		779	0.75	0.56	0.21
		780	0.75	0.56	0.21
		781	0.75	0.561	0.21
		782	0.75	0.561	0.21
		783	0.75	0.561	0.21
		784	0.751	0.561	0.21
		785	0.751	0.561	0.21
		786	0.751	0.561	0.21
		787	0.751	0.561	0.21
		788	0.751	0.561	0.21
		789	0.751	0.561	0.21
		790	0.751	0.562	0.21
		791	0.751	0.562	0.21
		792	0.752	0.562	0.21
		793	0.752	0.562	0.209
		794	0.752	0.562	0.209
		795	0.752	0.562	0.209
		796	0.752	0.562	0.209
		797	0.752	0.562	0.209
		798	0.752	0.563	0.209
		799	0.752	0.563	0.209
		800	0.753	0.563	0.209
		801	0.753	0.563	0.209
		802	0.753	0.563	0.209
		803	0.753	0.563	0.209
		804	0.753	0.563	0.209
		805	0.753	0.563	0.209
		806	0.753	0.564	0.209
		807	0.753	0.564	0.209
		808	0.754	0.564	0.209
		809	0.754	0.564	0.209
		810	0.754	0.564	0.209
		811	0.754	0.564	0.208
		812	0.754	0.564	0.208
		813	0.754	0.564	0.208
		814	0.754	0.564	0.208
		815	0.754	0.564	0.208
		816	0.754	0.564	0.208
		817	0.754	0.565	0.208
		818	0.754	0.565	0.208
		819	0.754	0.565	0.208
		820	0.755	0.565	0.208
		821	0.754	0.565	0.208
		822	0.755	0.565	0.208
		823	0.754	0.565	0.208
		824	0.754	0.565	0.208
		825	0.754	0.566	0.207
		826	0.754	0.566	0.207
		827	0.754	0.566	0.207
		828	0.754	0.566	0.207
		829	0.754	0.566	0.207
		830	0.754	0.567	0.207
		831	0.754	0.567	0.207
		832	0.754	0.567	0.207
		833	0.754	0.567	0.207
		834	0.754	0.568	0.207
		835	0.754	0.568	0.207
		836	0.754	0.568	0.207
		837	0.754	0.568	0.207
		838	0.754	0.569	0.206
		839	0.754	0.569	0.206
		840	0.754	0.569	0.206
		841	0.754	0.569	0.206
		842	0.754	0.569	0.206
		843	0.754	0.569	0.206
		844	0.754	0.569	0.206
		845	0.754	0.569	0.206
		846	0.754	0.57	0.206
		847	0.754	0.57	0.206
		848	0.755	0.57	0.206
		849	0.755	0.57	0.206
		850	0.755	0.57	0.206
		851	0.755	0.57	0.206
		852	0.755	0.57	0.206
		853	0.755	0.57	0.206
		854	0.755	0.57	0.206
		855	0.755	0.571	0.206
		856	0.755	0.571	0.206
		857	0.755	0.571	0.206
		858	0.756	0.571	0.206
		859	0.756	0.571	0.206
		860	0.756	0.571	0.206
		861	0.756	0.571	0.206
		862	0.756	0.572	0.206
		863	0.756	0.572	0.206
		864	0.756	0.572	0.206
		865	0.756	0.572	0.205
		866	0.756	0.572	0.205
		867	0.757	0.572	0.205
		868	0.757	0.572	0.205
		869	0.757	0.572	0.205
		870	0.757	0.572	0.205
		871	0.757	0.573	0.205
		872	0.757	0.573	0.205
		873	0.757	0.573	0.205
		874	0.757	0.573	0.205
		875	0.757	0.573	0.205
		876	0.757	0.573	0.205
		877	0.758	0.573	0.205
		878	0.758	0.573	0.205
		879	0.758	0.573	0.205
		880	0.758	0.574	0.205
		881	0.758	0.574	0.205
		882	0.758	0.574	0.205
		883	0.758	0.574	0.205
		884	0.758	0.574	0.205
		885	0.758	0.574	0.205
		886	0.758	0.574	0.205
		887	0.759	0.574	0.205
		888	0.759	0.574	0.205
		889	0.759	0.575	0.205
		890	0.759	0.575	0.205
		891	0.759	0.575	0.205
		892	0.759	0.575	0.205
		893	0.759	0.575	0.205
		894	0.759	0.575	0.205
		895	0.759	0.575	0.205
		896	0.759	0.575	0.205
		897	0.76	0.575	0.205
		898	0.76	0.575	0.205
		899	0.76	0.576	0.205
		900	0.76	0.576	0.205
		901	0.76	0.576	0.205
		902	0.76	0.576	0.205
		903	0.76	0.576	0.205
		904	0.76	0.576	0.205
		905	0.76	0.576	0.205
		906	0.761	0.576	0.205
		907	0.761	0.576	0.205
		908	0.761	0.577	0.205
		909	0.761	0.577	0.205
		910	0.761	0.577	0.205
		911	0.761	0.577	0.205
		912	0.761	0.577	0.205
		913	0.761	0.577	0.205
		914	0.761	0.577	0.205
		915	0.761	0.577	0.205
		916	0.761	0.577	0.204
		917	0.762	0.578	0.204
		918	0.762	0.578	0.204
		919	0.762	0.578	0.204
		920	0.762	0.578	0.204
		921	0.762	0.578	0.204
		922	0.762	0.578	0.204
		923	0.762	0.578	0.204
		924	0.762	0.578	0.204
		925	0.762	0.578	0.204
		926	0.762	0.578	0.204
		927	0.763	0.578	0.204
		928	0.763	0.579	0.204
		929	0.763	0.579	0.204
		930	0.763	0.579	0.204
		931	0.763	0.579	0.204
		932	0.763	0.579	0.204
		933	0.763	0.579	0.204
		934	0.763	0.579	0.204
		935	0.763	0.579	0.204
		936	0.763	0.579	0.204
		937	0.763	0.579	0.204
		938	0.763	0.58	0.204
		939	0.763	0.58	0.204
		940	0.764	0.58	0.204
		941	0.764	0.58	0.204
		942	0.764	0.58	0.204
		943	0.764	0.58	0.204
		944	0.764	0.58	0.204
		945	0.764	0.58	0.204
		946	0.764	0.58	0.204
		947	0.764	0.58	0.204
		948	0.764	0.581	0.204
		949	0.764	0.581	0.204
		950	0.764	0.581	0.204
		951	0.764	0.581	0.204
		952	0.765	0.581	0.204
		953	0.765	0.581	0.204
		954	0.765	0.581	0.204
		955	0.765	0.581	0.204
		956	0.765	0.581	0.204
		957	0.765	0.581	0.204
		958	0.765	0.581	0.204
		959	0.765	0.582	0.204
		960	0.765	0.582	0.204
		961	0.765	0.582	0.204
		962	0.765	0.582	0.204
		963	0.766	0.582	0.204
		964	0.766	0.582	0.204
		965	0.766	0.582	0.204
		966	0.766	0.582	0.204
		967	0.766	0.582	0.204
		968	0.766	0.582	0.204
		969	0.766	0.583	0.204
		970	0.766	0.583	0.204
		971	0.766	0.583	0.204
		972	0.766	0.583	0.204
		973	0.766	0.583	0.204
		974	0.766	0.583	0.204
		975	0.767	0.583	0.204
		976	0.767	0.583	0.204
		977	0.767	0.583	0.204
		978	0.767	0.584	0.204
		979	0.767	0.584	0.204
		980	0.767	0.584	0.204
		981	0.767	0.584	0.204
		982	0.767	0.584	0.204
		983	0.767	0.584	0.204
		984	0.767	0.584	0.204
		985	0.767	0.584	0.204
		986	0.767	0.584	0.204
		987	0.767	0.585	0.204
		988	0.768	0.585	0.204
		989	0.768	0.585	0.204
		990	0.768	0.585	0.205
		991	0.768	0.585	0.205
		992	0.768	0.585	0.205
		993	0.768	0.585	0.205
		994	0.768	0.585	0.205
		995	0.768	0.586	0.205
		996	0.768	0.586	0.205
		997	0.768	0.586	0.205
		998	0.768	0.586	0.205
		999	0.768	0.586	0.205
		1000	0.769	0.586	0.205

## Sheet: Figure 2b
Figure 2b			Co-CN	CN@G	Co-CN@G
		Times (s)	Current density (µA cm-2)
		0.02061	-0.01327	0.06298	0.64675
		0.12061	-0.01889	0.06035	0.54672
		0.22061	-0.01889	0.05897	0.57461
		0.32061	-0.01795	0.05897	0.65637
		0.42061	-0.0147	0.06422	0.6102
		0.52061	-0.01514	0.06035	0.54672
		0.62061	-0.0147	0.05247	0.52844
		0.72061	-0.01376	0.0551	0.52844
		0.82061	-0.0147	0.0316	0.58327
		0.92061	-0.01514	0.04459	0.64675
		1.02061	-0.01559	0.05772	0.67465
		1.12061	-0.01514	0.05371	0.48323
		1.22061	-0.01327	0.0486	0.54672
		1.32061	-0.01233	0.05371	0.6833
		1.42061	-0.01327	0.05371	0.65637
		1.52061	-0.01327	0.06159	0.67465
		1.62061	-0.01559	0.06947	0.50151
		1.72061	-0.01559	0.0721	0.62848
		1.82061	-0.01376	0.06546	0.71986
		1.92061	-0.01283	0.06422	0.64675
		2.02061	-0.01421	0.0486	0.59289
		2.12061	-0.01376	0.05123	0.66503
		2.22061	-0.01283	0.03422	0.48323
		2.32061	-0.01327	0.06298	0.64675
		2.42061	-0.01559	0.05897	0.61982
		2.52061	-0.01233	0.04459	0.6102
		2.62061	-0.01283	0.03021	0.51113
		2.72061	-0.01376	0.03547	0.57461
		2.82061	-0.01933	0.04196	0.71024
		2.92061	-0.01051	0.04722	0.6102
		3.02061	-0.0114	0.05247	0.61982
		3.12061	-0.01002	0.04597	0.56499
		3.22061	-0.01376	0.05634	0.56499
		3.32061	-0.0147	0.04722	0.44668
		3.42061	-0.01559	0.03284	0.64675
		3.52061	-0.01702	0.05897	0.51113
		3.62061	-0.0114	0.04722	0.46496
		3.72061	-0.0147	0.06298	0.43803
		3.82061	-0.01376	0.06947	0.55634
		3.92061	-0.01002	0.06546	0.6102
		4.02061	-0.00957	0.06546	0.62848
		4.12061	-0.01327	0.06298	0.6102
		4.22061	-0.00957	0.06947	0.54672
		4.32061	-0.0072	0.05123	0.59289
		4.42061	-0.01051	0.0551	0.52844
		4.52061	-0.01376	0.05247	0.4563
		4.62061	-0.01889	0.03934	0.6102
		4.72061	-0.01376	0.03685	0.54672
		4.82061	-0.01608	0.03809	0.55634
		4.92061	-0.0184	0.03547	0.53806
		5.02061	-0.00957	0.04459	0.59289
		5.12061	-0.01002	0.04722	0.58327
		5.22061	-0.01095	0.05247	0.61982
		5.32061	-0.0114	0.06546	0.61982
		5.42061	-0.00908	0.06809	0.60155
		5.52061	-0.01608	0.06159	0.65637
		5.62061	-0.01514	0.04335	0.65637
		5.72061	-0.01051	0.04984	0.58327
		5.82061	-0.01376	0.04597	0.55634
		5.92061	-0.01189	0.05123	0.52844
		6.02061	-0.00957	0.06035	0.6102
		6.12061	-0.0147	0.0486	0.60155
		6.22061	-0.01421	0.05634	0.55634
		6.32061	-0.01233	0.05897	0.6102
		6.42061	-0.01514	0.06035	0.6102
		6.52061	-0.01421	0.05371	0.66503
		6.62061	-0.01189	0.04984	0.60155
		6.72061	-0.0072	0.04459	0.42937
		6.82061	-0.0077	0.01846	0.42937
		6.92061	-0.01095	0.03685	0.57461
		7.02061	-0.01421	0.02634	0.6102
		7.12061	-0.00957	0.02897	0.48323
		7.22061	-0.01233	0.03934	0.61982
		7.32061	-0.01051	0.0486	0.58327
		7.42061	-0.00957	0.03422	0.60155
		7.52061	-0.01327	0.04722	0.60155
		7.62061	-0.0147	0.04196	0.47458
		7.72061	-0.01002	0.04335	0.61982
		7.82061	-0.01095	0.05247	0.57461
		7.92061	-0.00213	0.05123	0.50151
		8.02061	-0.01095	0.05247	0.60155
		8.12061	-0.00908	0.0486	0.64675
		8.22061	-0.00676	0.05772	0.52844
		8.32061	-0.00632	0.04722	0.55634
		8.42061	-0.0077	0.03547	0.44668
		8.52061	-0.01233	0.05247	0.46496
		8.62061	-0.00908	0.05371	0.54672
		8.72061	-0.0147	0.06159	0.50151
		8.82061	-0.00814	0.05371	0.49285
		8.92061	-0.00351	0.05371	0.58327
		9.02061	-0.00676	0.06422	0.56499
		9.12061	-0.01189	0.05247	0.55634
		9.22061	-0.01051	0.05123	0.57461
		9.32061	-0.00814	0.05634	0.51113
		9.42061	-0.00676	0.0486	0.54672
		9.52061	-0.0147	0.05772	0.51113
		9.62061	-0.01283	0.0551	0.60155
		9.72061	-0.00632	0.05634	0.53806
		9.82061	-0.00395	0.04722	0.51979
		9.92061	-0.0147	0.04196	0.54672
		10.0206	-0.01327	0.05897	0.55634
		10.1206	-0.00814	0.05371	0.54672
		10.2206	-0.0077	0.04196	0.51979
		10.3206	-0.00908	0.05772	0.49285
		10.4206	-0.00957	0.04459	0.55634
		10.5206	-0.01189	0.04196	0.42937
		10.6206	-0.01051	0.03809	0.49285
		10.7206	-0.00957	0.04072	0.46496
		10.8206	-0.00676	0.04335	0.58327
		10.9206	-0.00301	0.03685	0.57461
		11.0206	-0.0072	0.04597	0.51979
		11.1206	-0.00489	0.03547	0.52844
		11.2206	-0.0077	0.03934	0.58327
		11.3206	-0.00632	0.04722	0.62848
		11.4206	-0.00632	0.0551	0.60155
		11.5206	-0.00908	0.03809	0.56499
		11.6206	-0.00632	0.03422	0.57461
		11.7206	-0.00814	0.04196	0.55634
		11.8206	-0.00395	0.04597	0.60155
		11.9206	-0.0077	0.04459	0.62848
		12.0206	-0.00863	0.0316	0.54672
		12.1206	-0.0072	0.04984	0.48323
		12.2206	-0.00632	0.04196	0.37454
		12.3206	-0.00908	0.04984	0.47458
		12.4206	-0.00489	0.05247	0.46496
		12.5206	-0.01095	0.04722	0.41109
		12.6206	-0.0077	0.04597	0.49285
		12.7206	-0.00582	0.05897	0.53806
		12.8206	-0.00632	0.05123	0.54672
		12.9206	-0.00582	0.04196	0.51113
		13.0206	-0.00908	0.04335	0.52844
		13.1206	-0.00632	0.03021	0.57461
		13.2206	-0.00213	0.02759	0.57461
		13.3206	-0.00257	0.03422	0.54672
		13.4206	-0.00351	0.03809	0.56499
		13.5206	-0.00957	0.03685	0.54672
		13.6206	-0.00632	0.03934	0.58327
		13.7206	-0.00257	0.05123	0.6102
		13.8206	-0.00676	0.0486	0.6102
		13.9206	-0.00676	0.05772	0.54672
		14.0206	-0.0072	0.05371	0.4563
		14.1206	-0.00163	0.04335	0.42937
		14.2206	-0.00351	0.04072	0.49285
		14.3206	-0.00632	0.04196	0.54672
		14.4206	-0.01233	0.03422	0.55634
		14.5206	-0.00395	0.04459	0.54672
		14.6206	-0.00163	0.04335	0.43803
		14.7206	-0.000695916	0.04196	0.53806
		14.8206	-0.0072	0.04984	0.55634
		14.9206	-0.00582	0.03809	0.47458
		15.0206	-0.00351	0.05371	0.49285
		15.1206	-0.00257	0.05371	0.4563
		15.2206	-0.01002	0.04984	0.56499
		15.3206	-0.00395	0.04459	0.58327
		15.4206	-0.00119	0.05371	0.6102
		15.5206	0.00118	0.05123	0.53806
		15.6206	-0.01002	0.04196	0.43803
		15.7206	-0.00676	0.04722	0.52844
		15.8206	-0.00301	0.05247	0.59289
		15.9206	-0.00538	0.05371	0.54672
		16.0206	-0.00351	0.0486	0.51113
		16.1206	-0.00213	0.04597	0.57461
		16.2206	-0.00444	0.04335	0.60155
		16.3206	-0.00257	0.04722	0.60155
		16.4206	-0.00301	0.05247	0.46496
		16.5206	-0.000252129	0.04597	0.48323
		16.6206	-0.00301	0.04335	0.40148
		16.7206	-0.00257	0.03809	0.51979
		16.8206	-0.00814	0.03547	0.49285
		16.9206	-0.00351	0.03547	0.53806
		17.0206	-0.00351	0.03547	0.4563
		17.1206	-0.01002	0.03934	0.47458
		17.2206	-0.00301	0.04072	0.53806
		17.3206	-0.00163	0.04072	0.44668
		17.4206	-0.00444	0.04072	0.48323
		17.5206	-0.00163	0.04722	0.44668
		17.6206	0.00118	0.04722	0.54672
		17.7206	-0.00351	0.04459	0.55634
		17.8206	0.000240967	0.04335	0.42937
		17.9206	-0.00351	0.04984	0.54672
		18.0206	0.000684754	0.03021	0.53806
		18.1206	-0.00213	0.04335	0.43803
		18.2206	-0.00213	0.05371	0.58327
		18.3206	-0.00163	0.04722	0.55634
		18.4206	-0.00489	0.04597	0.51979
		18.5206	-0.00301	0.04984	0.59289
		18.6206	0.000240967	0.03685	0.61982
		18.7206	-0.00301	0.04196	0.44668
		18.8206	-0.00257	0.05123	0.53806
		18.9206	-0.00301	0.05123	0.57461
		19.0206	-0.00119	0.04196	0.44668
		19.1206	-0.00444	0.02247	0.49285
		19.2206	-0.00444	0.03934	0.54672
		19.3206	0.000684754	0.05123	0.55634
		19.4206	-0.00163	0.04722	0.55634
		19.5206	-0.00257	0.04335	0.58327
		19.6206	-0.00213	0.04335	0.62848
		19.7206	0.000684754	0.04072	0.44668
		19.8206	-0.000252129	0.04459	0.50151
		19.9206	-0.00119	0.04072	0.42937
		20.0206	-0.00395	0.04196	0.53806
		20.1206	0.000240967	0.03934	0.47458
		20.2206	-0.00119	0.0486	0.55634
		20.3206	0.0035	0.04597	0.55634
		20.4206	-0.00213	0.04597	0.57461
		20.5206	0.00118	0.03934	0.52844
		20.6206	0.00118	0.02247	0.53806
		20.7206	0.000240967	0.04196	0.50151
		20.8206	0.00162	0.04722	0.46496
		20.9206	-0.000252129	0.04459	0.51113
		21.0206	0.00443	0.02634	0.53806
		21.1206	-0.000252129	0.03809	0.51113
		21.2206	0.000240967	0.02109	0.40148
		21.3206	0.00207	0.04072	0.41975
		21.4206	0.000240967	0.04072	0.48323
		21.5206	0.000240967	0.02372	0.53806
		21.6206	-0.00213	0.04459	0.40148
		21.7206	0.00162	0.04072	0.54672
		21.8206	0.0035	0.05371	0.55634
		21.9206	0.00256	0.0551	0.46496
		22.0206	-0.00119	0.0316	0.50151
		22.1206	-0.00301	0.04597	0.4563
		22.2206	-0.000695916	0.03809	0.41109
		22.3206	0.000240967	0.05247	0.52844
		22.4206	0.00162	0.04459	0.35627
		22.5206	0.000684754	0.04597	0.62848
		22.6206	-0.000695916	0.04597	0.58327
		22.7206	0.00207	0.05247	0.51979
		22.8206	-0.00301	0.04459	0.55634
		22.9206	-0.00489	0.03809	0.50151
		23.0206	-0.000695916	0.04196	0.51979
		23.1206	0.000684754	0.05634	0.47458
		23.2206	0.00537	0.04459	0.41975
		23.3206	0.00626	0.04459	0.42937
		23.4206	-0.00538	0.04459	0.4563
		23.5206	0.00256	0.03284	0.51113
		23.6206	0.0035	0.0316	0.51113
		23.7206	0.00537	0.03934	0.49285
		23.8206	-0.00213	0.03422	0.51979
		23.9206	0.000240967	0.04335	0.46496
		24.0206	0.0035	0.03685	0.50151
		24.1206	0.00256	0.04196	0.44668
		24.2206	0.003	0.04459	0.43803
		24.3206	0.0035	0.0316	0.47458
		24.4206	-0.000695916	0.02897	0.3832
		24.5206	0.000684754	0.03809	0.44668
		24.6206	0.00719	0.04597	0.4563
		24.7206	0.003	0.03547	0.49285
		24.8206	0.00256	0.03284	0.44668
		24.9206	-0.000252129	0.04722	0.42937
		25.0206	0.00488	0.03809	0.56499
		25.1206	0.00581	0.04072	0.58327
		25.2206	0.00443	0.0486	0.61982
		25.3206	0.0035	0.04459	0.50151
		25.4206	0.00488	0.03934	0.43803
		25.5206	0.00769	0.03809	0.56499
		25.6206	0.00537	0.03284	0.49285
		25.7206	0.00443	0.03685	0.53806
		25.8206	0.00256	0.04072	0.51979
		25.9206	0.00207	0.03422	0.50151
		26.0206	0.00537	0.03284	0.55634
		26.1206	0.00394	0.04597	0.48323
		26.2206	0.00256	0.03422	0.54672
		26.3206	0.00256	0.02897	0.43803
		26.4206	0.00256	0.01984	0.46496
		26.5206	0.00626	0.0251	0.51979
		26.6206	0.0035	0.0251	0.57461
		26.7206	0.00813	0.03809	0.44668
		26.8206	0.000684754	0.04459	0.46496
		26.9206	0.00488	0.03422	0.46496
		27.0206	0.00626	0.02109	0.48323
		27.1206	0.00256	0.04072	0.48323
		27.2206	0.00537	0.03021	0.56499
		27.3206	0.00581	0.02759	0.46496
		27.4206	0.00443	0.03809	0.4563
		27.5206	0.00443	0.03284	0.51113
		27.6206	0.01	0.03547	0.55634
		27.7206	0.00907	0.03685	0.49285
		27.8206	0.00581	0.03685	0.50151
		27.9206	0.000240967	0.02634	0.44668
		28.0206	0.00581	0.03284	0.53806
		28.1206	0.00488	0.0316	0.39282
		28.2206	0.00907	0.02634	0.49285
		28.3206	0.00675	0.0316	0.53806
		28.4206	0.00813	0.01984	0.54672
		28.5206	0.00488	0.02109	0.52844
		28.6206	0.00626	0.03284	0.53806
		28.7206	0.00626	0.03685	0.51113
		28.8206	0.00813	0.02372	0.51113
		28.9206	0.0035	0.03809	0.48323
		29.0206	0.00813	0.0316	0.51979
		29.1206	0.00719	0.03547	0.44668
		29.2206	0.0035	0.0251	0.51979
		29.3206	0.00675	0.03284	0.34761
		29.4206	0.00537	0.04722	0.41109
		29.5206	0.003	0.04335	0.48323
		29.6206	0.00769	0.04335	0.4563
		29.7206	0.00719	0.03934	0.51979
		29.8206	0.00675	0.03422	0.4563
		29.9206	0.003	0.02897	0.51979
		30.0206	0.00443	0.03547	0.36492
		30.1206	0.00862	0.04722	0.49285
		30.2206	0.00675	0.03809	0.46496
		30.3206	0.00626	0.03547	0.51979
		30.4206	0.00956	0.04459	0.44668
		30.5206	0.00813	0.03284	0.48323
		30.6206	0.00537	0.01846	0.44668
		30.7206	0.00813	0.03685	0.47458
		30.8206	0.00675	0.03284	0.55634
		30.9206	0.01094	0.0316	0.3832
		31.0206	0.01045	0.04459	0.55634
		31.1206	0.01	0.02897	0.44668
		31.2206	0.00626	0.0316	0.53806
		31.3206	0.00769	0.03685	0.52844
		31.4206	0.00956	0.0316	0.51113
		31.5206	0.00813	0.03809	0.59289
		31.6206	0.01	0.03547	0.49285
		31.7206	0.003	0.0316	0.46496
		31.8206	0.003	0.03284	0.43803
		31.9206	0.00394	0.02897	0.56499
		32.0206	0.00537	0.0316	0.46496
		32.1206	0.00719	0.03685	0.54672
		32.2206	0.01326	0.03934	0.47458
		32.3206	0.00719	0.02634	0.41975
		32.4206	0.01045	0.0316	0.48323
		32.5206	0.00862	0.0316	0.42937
		32.6206	0.00956	0.03809	0.49285
		32.7206	0.01045	0.03685	0.48323
		32.8206	0.01	0.03934	0.48323
		32.9206	0.00956	0.02897	0.49285
		33.0206	0.00537	0.03284	0.41109
		33.1206	0.00956	0.02759	0.47458
		33.2206	0.01281	0.03284	0.53806
		33.3206	0.00675	0.03284	0.50151
		33.4206	0.01232	0.01846	0.54672
		33.5206	0.01188	0.03934	0.40148
		33.6206	0.01	0.03809	0.52844
		33.7206	0.00813	0.02759	0.49285
		33.8206	0.01094	0.03685	0.47458
		33.9206	0.01	0.03685	0.40148
		34.0206	0.01375	0.01846	0.51113
		34.1206	0.01232	0.04196	0.50151
		34.2206	0.00956	0.03934	0.41975
		34.3206	0.01326	0.02372	0.47458
		34.4206	0.00907	0.01984	0.43803
		34.5206	0.01281	0.02759	0.56499
		34.6206	0.01464	0.02634	0.42937
		34.7206	0.00907	0.05247	0.51113
		34.8206	0.01	0.03284	0.46496
		34.9206	0.01045	0.04196	0.39282
		35.0206	0.00394	0.02759	0.51113
		35.1206	0.01326	0.02109	0.44668
		35.2206	0.01326	0.02759	0.48323
		35.3206	0.01138	0.0316	0.49285
		35.4206	0.01	0.02759	0.51113
		35.5206	0.01232	0.0316	0.48323
		35.6206	0.01	0.04335	0.51113
		35.7206	0.01	0.03422	0.48323
		35.8206	0.01232	0.0316	0.47458
		35.9206	0.01375	0.0316	0.51979
		36.0206	0.01045	0.02759	0.49285
		36.1206	0.01045	0.02247	0.39282
		36.2206	0.00769	0.03685	0.40148
		36.3206	0.01375	0.02634	0.39282
		36.4206	0.0142	0.00671	0.42937
		36.5206	0.01232	0.02109	0.49285
		36.6206	0.0142	0.01722	0.51979
		36.7206	0.01138	0.03284	0.42937
		36.8206	0.01375	0.01846	0.51113
		36.9206	0.01883	0.02247	0.51979
		37.0206	0.01558	0.01846	0.51113
		37.1206	0.01326	0.01722	0.41975
		37.2206	0.01188	0.03284	0.4563
		37.3206	0.01701	0.0486	0.41109
		37.4206	0.01188	0.02897	0.35627
		37.5206	0.00813	0.00934	0.49285
		37.6206	0.0142	0.0251	0.48323
		37.7206	0.01188	0.01846	0.3832
		37.8206	0.01745	0.02759	0.46496
		37.9206	0.0142	0.0316	0.35627
		38.0206	0.01375	0.03021	0.4563
		38.1206	0.01326	0.01984	0.49285
		38.2206	0.01281	0.0251	0.48323
		38.3206	0.01326	0.02372	0.46496
		38.4206	0.01513	0.02372	0.46496
		38.5206	0.01558	0.0251	0.35627
		38.6206	0.01326	0.03021	0.50151
		38.7206	0.01464	0.02634	0.41109
		38.8206	0.01138	0.03685	0.50151
		38.9206	0.00769	0.03934	0.4563
		39.0206	0.01138	0.02634	0.46496
		39.1206	0.01651	0.02897	0.35627
		39.2206	0.01464	0.01984	0.43803
		39.3206	0.01607	0.01846	0.42937
		39.4206	0.01375	0.02372	0.4563
		39.5206	0.01375	0.03284	0.41109
		39.6206	0.01	0.01584	0.27451
		39.7206	0.01326	0.03021	0.35627
		39.8206	0.00862	0.01984	0.47458
		39.9206	0.01232	0.02109	0.41109
		40.0206	0.00769	0.02897	0.48323
		40.1206	0.00813	0.01984	0.37454
		40.2206	0.0142	0.02897	0.33799
		40.3206	0.01701	0.02634	0.52844
		40.4206	0.01701	0.03422	0.39282
		40.5206	0.01607	0.0251	0.49285
		40.6206	0.01651	0.02759	0.37454
		40.7206	0.01326	0.01846	0.48323
		40.8206	0.01232	0.01722	0.49285
		40.9206	0.01	0.01984	0.51113
		41.0206	0.01232	0.02247	0.32933
		41.1206	0.01326	0.02247	0.40148
		41.2206	0.01326	0.00809	0.31972
		41.3206	0.01558	0.02634	0.43803
		41.4206	0.01745	0.0316	0.40148
		41.5206	0.01558	0.0251	0.40148
		41.6206	0.01607	0.02109	0.42937
		41.7206	0.01701	0.01197	0.43803
		41.8206	0.00907	0.02247	0.37454
		41.9206	0.0142	0.02897	0.43803
		42.0206	0.01188	0.01846	0.44668
		42.1206	0.01232	0.0316	0.35627
		42.2206	0.01281	0.0316	0.47458
		42.3206	0.01558	0.02759	0.47458
		42.4206	0.01745	0.00934	0.39282
		42.5206	0.0142	0.02897	0.34761
		42.6206	0.01558	0.02897	0.43803
		42.7206	0.01883	0.02372	0.36492
		42.8206	0.01701	0.00809	0.37454
		42.9206	0.01745	0.01335	0.43803
		43.0206	0.01281	0.02897	0.44668
		43.1206	0.01977	0.02759	0.42937
		43.2206	0.00907	0.03809	0.43803
		43.3206	0.01651	0.01584	0.53806
		43.4206	0.01839	0.03284	0.47458
		43.5206	0.01745	0.01846	0.40148
		43.6206	0.01513	0.01459	0.41975
		43.7206	0.01651	0.01584	0.49285
		43.8206	0.01701	0.01846	0.37454
		43.9206	0.01701	0.01584	0.43803
		44.0206	0.01883	0.00934	0.41975
		44.1206	0.01607	0.01984	0.47458
		44.2206	0.01701	0.00671	0.43803
		44.3206	0.01138	0.02372	0.40148
		44.4206	0.01839	0.01984	0.43803
		44.5206	0.01232	0.01584	0.40148
		44.6206	0.01607	0.02109	0.44668
		44.7206	0.01701	0.01984	0.55634
		44.8206	0.01883	0.02247	0.41975
		44.9206	0.0207	0.02759	0.46496
		45.0206	0.01745	0.01335	0.43803
		45.1206	0.01794	0.0251	0.51979
		45.2206	0.01651	0.02372	0.41975
		45.3206	0.01464	0.01722	0.41975
		45.4206	0.01883	0.02759	0.30144
		45.5206	0.01607	0.02109	0.42937
		45.6206	0.01701	0.01722	0.40148
		45.7206	0.01651	0.01722	0.41975
		45.8206	0.01464	0.02247	0.35627
		45.9206	0.0142	0.02247	0.56499
		46.0206	0.02026	0.02109	0.40148
		46.1206	0.01883	0.0251	0.39282
		46.2206	0.01464	0.01459	0.4563
		46.3206	0.0207	0.01984	0.41109
		46.4206	0.01232	0.01335	0.52844
		46.5206	0.01883	0.0251	0.51113
		46.6206	0.01607	0.01584	0.4563
		46.7206	0.01794	0.02897	0.37454
		46.8206	0.01651	0.01197	0.33799
		46.9206	0.0212	0.0251	0.3832
		47.0206	0.02213	0.01846	0.49285
		47.1206	0.01883	0.01722	0.32933
		47.2206	0.01932	0.02372	0.34761
		47.3206	0.01839	0.02634	0.32933
		47.4206	0.01883	0.02109	0.40148
		47.5206	0.01701	0.000214898	0.42937
		47.6206	0.01745	0.01722	0.31972
		47.7206	0.01932	0.02109	0.42937
		47.8206	0.01651	0.01335	0.46496
		47.9206	0.01745	0.02109	0.49285
		48.0206	0.01883	0.01846	0.43803
		48.1206	0.02258	0.02372	0.46496
		48.2206	0.01839	0.02372	0.43803
		48.3206	0.01745	0.01846	0.40148
		48.4206	0.0207	0.01846	0.47458
		48.5206	0.0207	0.01722	0.47458
		48.6206	0.02213	0.01335	0.40148
		48.7206	0.0212	0.01846	0.39282
		48.8206	0.01839	0.00547	0.39282
		48.9206	0.01745	0.00809	0.41109
		49.0206	0.0207	0.02897	0.47458
		49.1206	0.02164	0.01846	0.44668
		49.2206	0.01745	0.02109	0.36492
		49.3206	0.01839	0.0251	0.41109
		49.4206	0.02026	0.01984	0.40148
		49.5206	0.02213	0.00934	0.39282
		49.6206	0.01651	0.01072	0.43803
		49.7206	0.01883	0.00934	0.41109
		49.8206	0.01839	0.01722	0.24758
		49.9206	0.01839	0.01984	0.41109
		50.0206	0.02026	0.00547	0.39282
		50.1206	0.0207	0.00934	0.3832
		50.2206	0.02396	0.02109	0.3832
		50.3206	0.02258	0.01072	0.39282
		50.4206	0.02026	0.01984	0.36492
		50.5206	0.02213	0.0251	0.32933
		50.6206	0.02258	0.00809	0.37454
		50.7206	0.02164	0.01584	0.37454
		50.8206	0.0207	0.0251	0.46496
		50.9206	0.01651	0.01846	0.43803
		51.0206	0.02164	0.01072	0.36492
		51.1206	0.01375	0.01072	0.34761
		51.2206	0.0207	0.01846	0.33799
		51.3206	0.02164	0.01335	0.32933
		51.4206	0.0212	0.01072	0.37454
		51.5206	0.02258	0.02109	0.3832
		51.6206	0.02396	0.01846	0.41109
		51.7206	0.02583	0.01984	0.43803
		51.8206	0.01883	0.02372	0.37454
		51.9206	0.01977	0.02247	0.41109
		52.0206	0.0207	0.00671	0.41975
		52.1206	0.02445	0.01984	0.2293
		52.2206	0.02164	0.01846	0.42937
		52.3206	0.01883	0.02372	0.42937
		52.4206	0.02026	0.01984	0.43803
		52.5206	0.02258	0.0016	0.40148
		52.6206	0.02633	0.01072	0.34761
		52.7206	0.02302	0.01722	0.21102
		52.8206	0.02213	0.02759	0.32933
		52.9206	0.01977	0.02634	0.31106
		53.0206	0.02258	0.00409	0.42937
		53.1206	0.02026	0.000214898	0.37454
		53.2206	0.01932	0.0016	0.37454
		53.3206	0.0249	0.0016	0.41975
		53.4206	0.0207	0.00409	0.37454
		53.5206	0.02164	0.02759	0.48323
		53.6206	0.02258	0.02109	0.32933
		53.7206	0.02396	0.03021	0.33799
		53.8206	0.02213	0.02247	0.35627
		53.9206	0.01839	0.02109	0.29278
		54.0206	0.01932	-0.00103	0.42937
		54.1206	0.0212	0.00409	0.31106
		54.2206	0.0249	0.01335	0.34761
		54.3206	0.02164	0.01846	0.32933
		54.4206	0.0249	0.01459	0.30144
		54.5206	0.02258	0.02634	0.40148
		54.6206	0.01932	0.00934	0.41109
		54.7206	0.02677	0.01984	0.41109
		54.8206	0.0212	0.02372	0.32933
		54.9206	0.0249	0.01722	0.39282
		55.0206	0.02633	0.01984	0.31972
		55.1206	0.02445	0.01335	0.3832
		55.2206	0.0249	0.01197	0.33799
		55.3206	0.02396	0.0016	0.43803
		55.4206	0.02677	0.01584	0.44668
		55.5206	0.02539	0.00671	0.31106
		55.6206	0.02539	0.000214898	0.25623
		55.7206	0.02815	0.01459	0.41975
		55.8206	0.02302	0.01984	0.29278
		55.9206	0.02677	0.01459	0.25623
		56.0206	0.02633	0.01459	0.3832
		56.1206	0.01977	0.02634	0.28316
		56.2206	0.02396	0.01722	0.40148
		56.3206	0.02302	0.01722	0.28316
		56.4206	0.02352	0.00547	0.42937
		56.5206	0.0249	0.02372	0.36492
		56.6206	0.02583	0.01984	0.35627
		56.7206	0.0249	0.01584	0.37454
		56.8206	0.02352	0.00934	0.40148
		56.9206	0.0249	0.01984	0.37454
		57.0206	0.03096	0.01846	0.33799
		57.1206	0.02771	0.00671	0.51113
		57.2206	0.02771	0.01197	0.39282
		57.3206	0.02909	0.02247	0.34761
		57.4206	0.02958	0.01722	0.34761
		57.5206	0.02677	0.00809	0.31972
		57.6206	0.02677	0.01072	0.33799
		57.7206	0.02909	0.0016	0.30144
		57.8206	0.02677	0.01335	0.33799
		57.9206	0.03052	0.00671	0.3832
		58.0206	0.02583	0.00934	0.41109
		58.1206	0.03052	0.01459	0.41109
		58.2206	0.02815	0.01072	0.39282
		58.3206	0.02771	0.01335	0.40148
		58.4206	0.02864	0.02109	0.26585
		58.5206	0.02164	0.0016	0.31106
		58.6206	0.02258	0.01072	0.34761
		58.7206	0.02396	0.000214898	0.31972
		58.8206	0.02815	-0.00241	0.31972
		58.9206	0.02815	-0.00103	0.25623
		59.0206	0.02864	0.00547	0.36492
		59.1206	0.02815	0.01335	0.30144
		59.2206	0.02539	0.00934	0.23796
		59.3206	0.02677	0.01335	0.26585
		59.4206	0.03002	0.02634	0.3832
		59.5206	0.02815	0.00284	0.39282
		59.6206	0.02677	0.00547	0.31106
		59.7206	0.02958	0.00934	0.32933
		59.8206	0.02771	0.01584	0.4563
		59.9206	0.02815	0.00547	0.2293
		60.0206	0.0249	0.00934	0.33799
		60.1206	0.02909	0.01459	0.40148
		60.2206	0.0319	0.01072	0.34761
		60.3206	0.02583	0.01197	0.35627
		60.4206	0.03002	0.02109	0.37454
		60.5206	0.03002	0.01072	0.39282
		60.6206	0.02909	0.01984	0.43803
		60.7206	0.02677	0.01197	0.41109
		60.8206	0.02771	0.01584	0.35627
		60.9206	0.03377	0.02109	0.34761
		61.0206	0.03283	0.01197	0.37454
		61.1206	0.03471	0.01584	0.33799
		61.2206	0.0314	0.00809	0.40148
		61.3206	0.02445	0.01584	0.32933
		61.4206	0.0319	0.01984	0.3832
		61.5206	0.03096	0.00671	0.37454
		61.6206	0.03052	0.000214898	0.35627
		61.7206	0.03283	0.0016	0.34761
		61.8206	0.03471	0.01072	0.37454
		61.9206	0.02633	0.01335	0.32933
		62.0206	0.02909	0.00284	0.28316
		62.1206	0.03096	0.01846	0.25623
		62.2206	0.03328	0.01072	0.26585
		62.3206	0.02958	0.00809	0.21102
		62.4206	0.03234	0.00671	0.18409
		62.5206	0.02677	0.01584	0.16582
		62.6206	0.03234	0.00809	0.20141
		62.7206	0.0314	0.01584	0.28316
		62.8206	0.02864	0.02372	0.37454
		62.9206	0.0319	0.01984	0.21968
		63.0206	0.03002	0.02634	0.31106
		63.1206	0.02909	0.01584	0.28316
		63.2206	0.02864	0.0016	0.37454
		63.3206	0.02815	0.02247	0.29278
		63.4206	0.02958	0.01846	0.2293
		63.5206	0.03234	0.00547	0.42937
		63.6206	0.0314	0.02372	0.23796
		63.7206	0.02815	-0.00103	0.30144
		63.8206	0.0319	-0.00241	0.31972
		63.9206	0.03052	-0.00366	0.39282
		64.0206	0.02815	0.00809	0.41109
		64.1206	0.03471	0.01335	0.46496
		64.2206	0.03328	0.01459	0.20141
		64.3206	0.03052	0.00934	0.28316
		64.4206	0.02864	0.00671	0.32933
		64.5206	0.03328	0.00409	0.14754
		64.6206	0.02864	0.00934	0.36492
		64.7206	0.02958	0.01197	0.41109
		64.8206	0.02815	0.01459	0.3832
		64.9206	0.03283	0.00809	0.3832
		65.0206	0.03234	0.01459	0.31106
		65.1206	0.02771	-0.00103	0.28316
		65.2206	0.02445	-0.00241	0.39282
		65.3206	0.03234	0.01984	0.3832
		65.4206	0.03002	0.00547	0.25623
		65.5206	0.03234	0.01072	0.35627
		65.6206	0.03096	0.02247	0.36492
		65.7206	0.03328	0.01197	0.34761
		65.8206	0.03052	0.01197	0.35627
		65.9206	0.0314	0.01984	0.27451
		66.0206	0.0314	0.01197	0.28316
		66.1206	0.03422	0.01584	0.2293
		66.2206	0.02815	0.01197	0.33799
		66.3206	0.03096	0.00934	0.32933
		66.4206	0.03096	0.01459	0.32933
		66.5206	0.03422	0.01072	0.3832
		66.6206	0.03002	0.01584	0.31972
		66.7206	0.03796	0.01197	0.23796
		66.8206	0.03422	0.01335	0.17447
		66.9206	0.03703	0.00284	0.24758
		67.0206	0.03052	0.02247	0.28316
		67.1206	0.03377	0.01335	0.40148
		67.2206	0.03515	0.01072	0.31972
		67.3206	0.03328	0.00547	0.33799
		67.4206	0.03609	-0.00366	0.37454
		67.5206	0.0319	0.0016	0.27451
		67.6206	0.0356	0.00409	0.2293
		67.7206	0.02864	0.01984	0.29278
		67.8206	0.03328	0.01722	0.32933
		67.9206	0.03002	0.01584	0.28316
		68.0206	0.03653	0.01722	0.2293
		68.1206	0.03377	0.01459	0.28316
		68.2206	0.02909	0.01459	0.40148
		68.3206	0.02677	0.02109	0.21968
		68.4206	0.03052	0.01584	0.28316
		68.5206	0.02958	0.00547	0.27451
		68.6206	0.03328	0.00934	0.2293
		68.7206	0.0319	0.00809	0.25623
		68.8206	0.0314	0.00284	0.27451
		68.9206	0.0314	0.00934	0.3832
		69.0206	0.03471	0.00934	0.29278
		69.1206	0.03471	0.0016	0.36492
		69.2206	0.03422	0.0016	0.31972
		69.3206	0.03703	0.01072	0.21968
		69.4206	0.03515	0.00284	0.2293
		69.5206	0.03328	0.01072	0.30144
		69.6206	0.03653	0.01584	0.27451
		69.7206	0.02583	0.01072	0.30144
		69.8206	0.0314	0.01072	0.36492
		69.9206	0.03328	0.01722	0.19275
		70.0206	0.03328	0.01197	0.25623
		70.1206	0.03096	0.00671	0.34761
		70.2206	0.03515	0.00409	0.17447
		70.3206	0.0319	-0.00103	0.31106
		70.4206	0.03002	0.0016	0.35627
		70.5206	0.0356	0.00934	0.35627
		70.6206	0.02721	-0.00891	0.32933
		70.7206	0.03234	0.00809	0.29278
		70.8206	0.03377	0.00547	0.32933
		70.9206	0.03471	-0.00766	0.18409
		71.0206	0.03609	0.01072	0.17447
		71.1206	0.03471	0.00809	0.37454
		71.2206	0.03609	0.000214898	0.26585
		71.3206	0.03609	0.00547	0.28316
		71.4206	0.03841	0.00671	0.33799
		71.5206	0.03328	0.0016	0.23796
		71.6206	0.03471	0.00934	0.27451
		71.7206	0.0356	0.01072	0.25623
		71.8206	0.03515	0.01335	0.25623
		71.9206	0.03515	0.000214898	0.28316
		72.0206	0.03609	0.00409	0.31972
		72.1206	0.03653	0.00409	0.29278
		72.2206	0.03471	0.01197	0.24758
		72.3206	0.03841	-0.01015	0.25623
		72.4206	0.03703	-0.00628	0.33799
		72.5206	0.03283	-0.00504	0.30144
		72.6206	0.0356	0.000214898	0.32933
		72.7206	0.03934	0.0016	0.2293
		72.8206	0.0356	0.0016	0.30144
		72.9206	0.03283	0.00284	0.36492
		73.0206	0.03377	0.00671	0.35627
		73.1206	0.03609	0.00284	0.24758
		73.2206	0.03609	0.01335	0.21968
		73.3206	0.03653	0.000214898	0.20141
		73.4206	0.03609	-0.00241	0.24758
		73.5206	0.03653	0.00284	0.28316
		73.6206	0.03515	0.01584	0.27451
		73.7206	0.03234	0.00284	0.25623
		73.8206	0.03328	0.0016	0.25623
		73.9206	0.03609	0.00934	0.2293
		74.0206	0.03747	0.01335	0.30144
		74.1206	0.03609	0.01335	0.26585
		74.2206	0.03979	0.01584	0.24758
		74.3206	0.03515	0.01984	0.21968
		74.4206	0.03841	0.00934	0.11099
		74.5206	0.03515	0.01335	0.28316
		74.6206	0.03653	-0.00891	0.13792
		74.7206	0.03703	-0.00504	0.18409
		74.8206	0.0356	0.00409	0.21102
		74.9206	0.03328	0.00809	0.20141
		75.0206	0.03653	0.000214898	0.31972
		75.1206	0.0356	0.00934	0.24758
		75.2206	0.03422	0.00409	0.27451
		75.3206	0.02909	-0.00241	0.31972
		75.4206	0.03471	0.00284	0.21102
		75.5206	0.03422	0.000214898	0.20141
		75.6206	0.03052	0.00547	0.28316
		75.7206	0.03234	0.00809	0.3832
		75.8206	0.03002	0.00809	0.27451
		75.9206	0.0356	0.00409	0.31972
		76.0206	0.03283	0.00409	0.31106
		76.1206	0.04072	-0.00366	0.28316
		76.2206	0.03471	0.00409	0.21968
		76.3206	0.03283	-0.00241	0.14754
		76.4206	0.04028	0.00409	0.25623
		76.5206	0.03796	0.00671	0.24758
		76.6206	0.0314	0.00547	0.20141
		76.7206	0.03422	0.00409	0.24758
		76.8206	0.03841	-0.01015	0.2293
		76.9206	0.03747	-0.00241	0.20141
		77.0206	0.0389	-0.01416	0.10233
		77.1206	0.03841	-0.00504	0.25623
		77.2206	0.03328	0.00547	0.26585
		77.3206	0.03609	0.00809	0.23796
		77.4206	0.03283	0.0016	0.2293
		77.5206	0.03515	0.01072	0.26585
		77.6206	0.03703	0.00284	0.24758
		77.7206	0.02633	0.00547	0.19275
		77.8206	0.03979	-0.01015	0.31972
		77.9206	0.03609	-0.00366	0.19275
		78.0206	0.0356	0.00284	0.11965
		78.1206	0.03609	-0.00504	0.07444
		78.2206	0.03747	0.00284	0.1562
		78.3206	0.03609	0.00671	0.16582
		78.4206	0.03422	-0.00504	0.18409
		78.5206	0.03653	-0.00366	0.30144
		78.6206	0.0356	-0.00241	0.27451
		78.7206	0.0319	0.01197	0.30144
		78.8206	0.03653	0.00809	0.29278
		78.9206	0.03515	0.00809	0.31106
		79.0206	0.03703	-0.00366	0.27451
		79.1206	0.0356	0.01197	0.23796
		79.2206	0.0356	0.00547	0.26585
		79.3206	0.03841	0.00547	0.27451
		79.4206	0.03422	0.01197	0.19275
		79.5206	0.03283	0.00409	0.13792
		79.6206	0.03234	0.00409	0.21968
		79.7206	0.0356	-0.00241	0.13792
		79.8206	0.02958	-0.00366	0.23796
		79.9206	0.03422	0.01072	0.25623
		80.0206	0.03703	0.01072	0.20141
		80.1206	0.0356	0.01984	0.21102
		80.2206	0.03471	0.00547	0.21968
		80.3206	0.03328	0.00284	0.2293
		80.4206	0.03234	0.00284	0.29278
		80.5206	0.03422	0.01197	0.21968
		80.6206	0.03934	0.0016	0.24758
		80.7206	0.03609	0.00284	0.27451
		80.8206	0.03515	-0.01015	0.24758
		80.9206	0.03653	0.01197	0.32933
		81.0206	0.03653	0.00671	0.31106
		81.1206	0.0356	-0.01154	0.21968
		81.2206	0.03515	-0.01541	0.16582
		81.3206	0.03609	0.01197	0.29278
		81.4206	0.03653	-0.01541	0.18409
		81.5206	0.03841	0.00284	0.19275
		81.6206	0.03747	0.01584	0.24758
		81.7206	0.03471	0.01197	0.24758
		81.8206	0.03653	-0.00103	0.25623
		81.9206	0.03747	0.0016	0.21102
		82.0206	0.03609	0.000214898	0.27451
		82.1206	0.03703	-0.00103	0.31972
		82.2206	0.03471	-0.00241	0.29278
		82.3206	0.0356	0.00409	0.31972
		82.4206	0.03703	-0.00366	0.31972
		82.5206	0.03609	-0.00504	0.19275
		82.6206	0.03328	0.01072	0.27451
		82.7206	0.03703	0.000214898	0.26585
		82.8206	0.03653	0.00409	0.31106
		82.9206	0.03703	0.00547	0.24758
		83.0206	0.03471	0.00284	0.21102
		83.1206	0.03609	-0.01541	0.12926
		83.2206	0.03515	-0.00766	0.23796
		83.3206	0.03052	-0.00241	0.19275
		83.4206	0.0356	0.01197	0.25623
		83.5206	0.0356	0.00809	0.29278
		83.6206	0.03283	0.01335	0.23796
		83.7206	0.03283	0.01459	0.2293
		83.8206	0.03377	0.01335	0.23796
		83.9206	0.03377	-0.00891	0.31106
		84.0206	0.03377	0.00409	0.2293
		84.1206	0.03328	-0.01015	0.33799
		84.2206	0.03515	-0.01015	0.13792
		84.3206	0.03841	0.0016	0.13792
		84.4206	0.03422	-0.00504	0.21968
		84.5206	0.03609	-0.00103	0.20141
		84.6206	0.0426	-0.00241	0.20141
		84.7206	0.0389	-0.00891	0.26585
		84.8206	0.03422	-0.00103	0.26585
		84.9206	0.0319	-0.01015	0.25623
		85.0206	0.03609	0.00809	0.23796
		85.1206	0.04072	-0.00241	0.10233
		85.2206	0.03747	-0.00241	0.23796
		85.3206	0.04028	0.01072	0.2293
		85.4206	0.03703	0.00409	0.18409
		85.5206	0.03328	-0.00504	0.21102
		85.6206	0.03841	0.00671	0.21102
		85.7206	0.03515	0.00809	0.19275
		85.8206	0.03653	0.000214898	0.10233
		85.9206	0.03747	-0.00891	0.18409
		86.0206	0.03796	0.00934	0.10233
		86.1206	0.0389	0.0016	0.17447
		86.2206	0.0389	-0.00766	0.18409
		86.3206	0.03841	-0.01541	0.18409
		86.4206	0.03747	-0.01154	0.27451
		86.5206	0.03841	0.0016	0.24758
		86.6206	0.03471	-0.00241	0.05616
		86.7206	0.0356	-0.01015	0.23796
		86.8206	0.03703	-0.00504	0.20141
		86.9206	0.03841	0.00409	0.03789
		87.0206	0.03703	-0.01015	0.21102
		87.1206	0.03609	-0.00103	0.19275
		87.2206	0.03841	0.00547	0.04751
		87.3206	0.03979	-0.02453	0.06578
		87.4206	0.03841	0.00284	0.11099
		87.5206	0.04072	0.00409	0.24758
		87.6206	0.03796	0.00547	0.11099
		87.7206	0.03609	0.01072	0.21968
		87.8206	0.03979	0.01072	0.2293
		87.9206	0.03979	-0.00103	0.23796
		88.0206	0.0319	0.0016	0.31106
		88.1206	0.0356	-0.00241	0.13792
		88.2206	0.03653	0.0016	0.32933
		88.3206	0.03979	-0.01015	0.24758
		88.4206	0.04585	0.0016	0.08406
		88.5206	0.03979	0.000214898	0.20141
		88.6206	0.0389	-0.00891	0.23796
		88.7206	0.03703	0.00671	0.11965
		88.8206	0.0389	-0.01015	0.20141
		88.9206	0.0389	0.00409	0.13792
		89.0206	0.03422	-0.01015	0.13792
		89.1206	0.04122	-0.00241	0.20141
		89.2206	0.0389	0.01197	0.23796
		89.3206	0.03796	-0.00366	0.18409
		89.4206	0.03979	-0.01154	0.23796
		89.5206	0.03747	-0.00366	0.25623
		89.6206	0.03841	0.000214898	0.23796
		89.7206	0.03979	-0.01416	0.27451
		89.8206	0.03422	0.000214898	0.20141
		89.9206	0.03515	0.00809	0.16582
		90.0206	0.03653	0.01072	0.06578
		90.1206	0.03747	-0.00103	0.18409
		90.2206	0.03002	-0.00504	0.29278
		90.3206	0.04028	-0.0219	0.20141
		90.4206	0.03796	-0.01416	0.14754
		90.5206	0.03934	-0.00103	0.18409
		90.6206	0.0389	0.00284	0.26585
		90.7206	0.03703	-0.00366	0.2293
		90.8206	0.03747	-0.00504	0.18409
		90.9206	0.0389	-0.00628	0.21102
		91.0206	0.03747	-0.01015	0.21968
		91.1206	0.03703	0.00284	0.17447
		91.2206	0.03471	0.000214898	0.21102
		91.3206	0.03653	0.0016	0.20141
		91.4206	0.03234	0.00547	0.28316
		91.5206	0.03979	-0.01154	0.21968
		91.6206	0.03653	-0.00891	0.24758
		91.7206	0.03283	0.000214898	0.17447
		91.8206	0.03283	-0.00891	0.29278
		91.9206	0.03471	0.00671	0.24758
		92.0206	0.03096	0.00671	0.21968
		92.1206	0.0319	0.00284	0.13792
		92.2206	0.03328	-0.00891	0.19275
		92.3206	0.03052	0.00547	0.24758
		92.4206	0.03609	0.00547	0.29278
		92.5206	0.0314	-0.00366	0.28316
		92.6206	0.03377	-0.01541	0.12926
		92.7206	0.03283	-0.01278	0.20141
		92.8206	0.03703	-0.00766	0.16582
		92.9206	0.03002	-0.00766	0.2293
		93.0206	0.03283	-0.00628	0.17447
		93.1206	0.0356	0.000214898	0.17447
		93.2206	0.0356	0.00547	0.25623
		93.3206	0.03515	-0.00366	0.19275
		93.4206	0.03096	-0.00628	0.17447
		93.5206	0.03796	0.00409	0.14754
		93.6206	0.03609	0.00809	0.18409
		93.7206	0.03796	0.00284	0.18409
		93.8206	0.03934	0.01722	0.1562
		93.9206	0.03934	-0.00628	0.28316
		94.0206	0.0356	-0.00241	0.2293
		94.1206	0.03796	-0.00628	0.16582
		94.2206	0.03979	-0.00766	0.18409
		94.3206	0.03934	-0.00766	0.16582
		94.4206	0.04072	0.00284	0.28316
		94.5206	0.03653	0.00547	0.21102
		94.6206	0.03703	-0.00366	0.2293
		94.7206	0.03377	0.00671	0.1562
		94.8206	0.03653	-0.00628	0.25623
		94.9206	0.03796	-0.00504	0.13792
		95.0206	0.04028	-0.00103	0.16582
		95.1206	0.03377	-0.00766	0.16582
		95.2206	0.0389	-0.00103	0.11965
		95.3206	0.04072	-0.01942	0.24758
		95.4206	0.03653	-0.01278	0.21968
		95.5206	0.03934	-0.00103	0.2293
		95.6206	0.0389	-0.00366	0.16582
		95.7206	0.04072	-0.00504	0.13792
		95.8206	0.03934	0.0016	0.14754
		95.9206	0.03934	0.0016	0.21102
		96.0206	0.03653	0.000214898	0.21968
		96.1206	0.03377	0.0016	0.21968
		96.2206	0.03979	-0.00504	0.23796
		96.3206	0.04122	-0.00504	0.16582
		96.4206	0.03609	0.000214898	0.16582
		96.5206	0.03747	0.00409	0.26585
		96.6206	0.03934	0.00284	0.25623
		96.7206	0.03747	-0.00103	0.17447
		96.8206	0.04072	0.00284	0.11965
		96.9206	0.03703	-0.01416	0.11965
		97.0206	0.03515	-0.00504	0.23796
		97.1206	0.03747	0.00284	0.18409
		97.2206	0.03796	0.000214898	0.23796
		97.3206	0.03796	-0.01154	0.25623
		97.4206	0.03653	-0.00766	0.19275
		97.5206	0.03515	-0.00504	0.18409
		97.6206	0.04215	0.00409	0.18409
		97.7206	0.04028	-0.00891	0.19275
		97.8206	0.03653	-0.01154	0.21102
		97.9206	0.0389	-0.00504	0.17447
		98.0206	0.04028	-0.02066	0.19275
		98.1206	0.03796	0.00409	0.11965
		98.2206	0.04122	-0.00241	0.13792
		98.3206	0.0389	-0.00366	0.18409
		98.4206	0.04541	-0.00628	0.16582
		98.5206	0.0356	-0.01154	0.05616
		98.6206	0.03234	-0.0219	0.17447
		98.7206	0.04122	-0.01015	0.13792
		98.8206	0.04353	-0.00766	0.07444
		98.9206	0.03747	-0.00103	0.14754
		99.0206	0.03934	-0.01015	0.06578
		99.1206	0.03653	0.00671	0.04751
		99.2206	0.0426	0.00547	0.16582
		99.3206	0.04122	0.00547	0.17447
		99.4206	0.04028	-0.00103	0.19275
		99.5206	0.03979	-0.00241	0.31106
		99.6206	0.0426	-0.01278	0.21102
		99.7206	0.03283	-0.01154	0.28316
		99.8206	0.03747	0.00409	0.12926
		99.9206	0.0319	-0.00103	0.13792
		100.021	0.0356	-0.00103	0.17447
		100.121	0.0389	0.00284	0.16582
		100.221	0.03515	-0.01015	0.21968
		100.321	0.03796	-0.01278	0.19275
		100.421	0.04166	-0.00366	0.13792
		100.521	0.04166	-0.01015	0.16582
		100.621	0.03377	0.00409	0.21968
		100.721	0.0426	-0.00766	0.21968
		100.821	0.0426	-0.00628	0.21968
		100.921	0.03934	-0.02066	0.20141
		101.021	0.04028	-0.0219	0.19275
		101.121	0.0389	-0.00766	0.27451
		101.221	0.04215	-0.00241	0.30144
		101.321	0.04072	-0.00241	0.18409
		101.421	0.03703	0.0016	0.11965
		101.521	0.0389	-0.01278	0.26585
		101.621	0.03979	-0.00628	0.17447
		101.721	0.04309	-0.01015	0.25623
		101.821	0.04122	0.0016	0.19275
		101.921	0.03703	-0.00366	0.19275
		102.021	0.03841	0.000214898	0.1562
		102.121	0.03934	-0.00504	0.16582
		102.221	0.03747	-0.01154	0.11965
		102.321	0.03515	-0.00628	0.11099
		102.421	0.03471	-0.00103	0.14754
		102.521	0.04028	-0.01278	0.18409
		102.621	0.03703	0.000214898	0.11099
		102.721	0.03841	-0.01015	0.11965
		102.821	0.03283	-0.01278	0.20141
		102.921	0.03377	-0.00366	0.10233
		103.021	0.03703	-0.00241	0.19275
		103.121	0.0356	0.000214898	0.14754
		103.221	0.03328	0.00284	0.1562
		103.321	0.03796	-0.00103	0.11099
		103.421	0.04492	-0.00103	0.20141
		103.521	0.04122	-0.00766	0.11099
		103.621	0.03841	0.0016	0.17447
		103.721	0.03934	-0.00891	0.20141
		103.821	0.04122	-0.00504	0.18409
		103.921	0.03979	-0.00504	0.14754
		104.021	0.0314	-0.00241	0.16582
		104.121	0.03609	0.000214898	0.1562
		104.221	0.04166	0.00809	0.14754
		104.321	0.0389	-0.01679	0.13792
		104.421	0.04028	-0.02066	0.20141
		104.521	0.03703	-0.01278	0.1562
		104.621	0.03934	-0.0219	0.1562
		104.721	0.03747	-0.00628	0.14754
		104.821	0.03609	0.0016	0.17447
		104.921	0.03934	0.00409	0.1562
		105.021	0.03934	0.00547	0.19275
		105.121	0.03747	-0.01803	0.05616
		105.221	0.03747	-0.01015	0.12926
		105.321	0.0426	-0.00103	0.21102
		105.421	0.03515	0.00284	0.14754
		105.521	0.0426	0.000214898	0.11965
		105.621	0.03979	-0.00366	0.10233
		105.721	0.04166	-0.00766	0.16582
		105.821	0.04072	-0.00766	0.17447
		105.921	0.03328	-0.00366	0.23796
		106.021	0.04028	-0.01154	0.2293
		106.121	0.03515	-0.01942	0.20141
		106.221	0.03747	0.0016	0.23796
		106.321	0.04122	-0.00366	0.20141
		106.421	0.03979	-0.00891	0.18409
		106.521	0.03653	-0.01015	0.12926
		106.621	0.03609	-0.00366	0.16582
		106.721	0.03703	-0.00103	0.12926
		106.821	0.04215	-0.00241	0.01095
		106.921	0.04028	-0.01803	0.2293
		107.021	0.03747	-0.00628	0.2293
		107.121	0.04028	0.00409	0.13792
		107.221	0.03841	-0.00103	0.1562
		107.321	0.03934	-0.00504	0.12926
		107.421	0.03934	-0.00103	0.10233
		107.521	0.04309	-0.00891	0.16582
		107.621	0.0356	-0.00241	0.11099
		107.721	0.0319	-0.01015	0.19275
		107.821	0.03515	-0.00241	0.11965
		107.921	0.04122	-0.00241	0.05616
		108.021	0.03934	-0.01278	0.13792
		108.121	0.03703	-0.02854	0.12926
		108.221	0.03653	-0.01541	0.19275
		108.321	0.03515	-0.00628	0.21968
		108.421	0.03841	0.00284	0.03789
		108.521	0.03653	-0.00366	0.18409
		108.621	0.03515	-0.00504	0.18409
		108.721	0.0389	-0.01154	0.14754
		108.821	0.04122	-0.01278	0.13792
		108.921	0.0389	-0.01278	0.10233
		109.021	0.03703	-0.02453	0.11099
		109.121	0.03515	-0.02716	0.25623
		109.221	0.03328	-0.02453	0.26585
		109.321	0.04072	-0.01541	0.18409
		109.421	0.03979	-0.02716	0.18409
		109.521	0.0356	-0.0219	0.18409
		109.621	0.04166	-0.01541	0.06578
		109.721	0.04215	-0.00241	0.16582
		109.821	0.03609	-0.02329	0.21968
		109.921	0.0389	-0.00366	0.16582
		110.021	0.03841	-0.00103	0.14754
		110.121	0.0356	-0.00366	0.11099
		110.221	0.03653	0.000214898	0.11099
		110.321	0.03841	-0.01278	0.19275
		110.421	0.03703	-0.01942	0.10233
		110.521	0.04028	-0.03504	0.18409
		110.621	0.03979	-0.02453	0.16582
		110.721	0.04353	-0.01541	0.14754
		110.821	0.03979	-0.00366	0.10233
		110.921	0.03703	-0.00628	0.19275
		111.021	0.04028	0.00284	0.08406
		111.121	0.04028	0.000214898	0.12926
		111.221	0.0389	-0.00366	0.23796
		111.321	0.03515	0.00409	0.10233
		111.421	0.0356	0.00547	0.18409
		111.521	0.04072	-0.00766	0.23796
		111.621	0.03609	-0.02978	0.20141
		111.721	0.04309	-0.01942	0.24758
		111.821	0.0426	-0.00241	0.21102
		111.921	0.04072	-0.01803	0.16582
		112.021	0.03653	-0.01416	0.1562
		112.121	0.0389	-0.00241	0.07444
		112.221	0.03422	-0.01416	0.18409
		112.321	0.03515	-0.01803	0.12926
		112.421	0.03471	-0.00891	0.17447
		112.521	0.0356	-0.00241	0.18409
		112.621	0.03796	-0.00766	0.13792
		112.721	0.03979	-0.00766	0.14754
		112.821	0.03609	-0.01278	0.04751
		112.921	0.03796	-0.01679	0.11965
		113.021	0.0356	-0.00504	0.05616
		113.121	0.03515	-0.01278	0.09271
		113.221	0.03841	-0.00366	0.24758
		113.321	0.03841	-0.00766	0.18409
		113.421	0.04309	-0.01679	0.07444
		113.521	0.03609	-0.01541	0.16582
		113.621	0.03934	-0.02854	0.20141
		113.721	0.04072	-0.01942	0.20141
		113.821	0.03841	-0.02854	0.14754
		113.921	0.0426	-0.02329	0.08406
		114.021	0.03377	-0.01154	0.06578
		114.121	0.03747	-0.01154	0.05616
		114.221	0.03841	-0.02453	0.03789
		114.321	0.04166	-0.02453	0.11099
		114.421	0.03796	-0.02329	0.13792
		114.521	0.04072	-0.01541	0.21102
		114.621	0.04028	-0.03504	0.08406
		114.721	0.04215	-0.02854	0.14754
		114.821	0.03979	-0.01942	0.02923
		114.921	0.0389	-0.02716	0.09271
		115.021	0.03841	-0.02716	0.06578
		115.121	0.03796	-0.02716	0.2293
		115.221	0.03653	-0.02453	0.1562
		115.321	0.03515	-0.01541	0.23796
		115.421	0.03609	-0.01278	0.21968
		115.521	0.03703	-0.01416	0.02057
		115.621	0.03796	-0.01278	0.10233
		115.721	0.03796	-0.01541	0.16582
		115.821	0.03747	-0.01154	0.12926
		115.921	0.03796	-0.00504	0.0023
		116.021	0.03841	-0.02329	0.18409
		116.121	0.03747	-0.02329	0.19275
		116.221	0.03653	-0.02591	0.16582
		116.321	0.03515	-0.01278	0.0023
		116.421	0.03796	-0.01278	0.08406
		116.521	0.03703	-0.01015	0.04751
		116.621	0.03609	-0.01278	0.18409
		116.721	0.0389	-0.02591	0.14754
		116.821	0.0389	-0.03117	0.12926
		116.921	0.04028	-0.02066	0.10233
		117.021	0.04072	-0.01541	0.01095
		117.121	0.03515	-0.02329	0.08406
		117.221	0.0356	-0.02329	-0.05253
		117.321	0.03796	-0.02066	0.07444
		117.421	0.03841	-0.00766	0.09271
		117.521	0.03747	-0.01278	0.13792
		117.621	0.03471	0.00284	0.08406
		117.721	0.03841	-0.00628	0.14754
		117.821	0.04028	-0.00366	0.11965
		117.921	0.03653	-0.02453	0.08406
		118.021	0.04028	-0.0219	0.10233
		118.121	0.0356	-0.01541	0.16582
		118.221	0.03747	0.00284	0.09271
		118.321	0.03515	-0.01541	0.09271
		118.421	0.03609	-0.00366	0.14754
		118.521	0.03747	-0.01154	0.13792
		118.621	0.03609	-0.01679	0.19275
		118.721	0.03515	-0.00504	0.1562
		118.821	0.03703	-0.01416	0.16582
		118.921	0.03796	-0.01942	0.16582
		119.021	0.03653	-0.01416	0.11099
		119.121	0.04166	-0.02066	0.11965
		119.221	0.03747	0.000214898	0.16582
		119.321	0.03328	-0.00103	0.05616
		119.421	0.03979	-0.01154	0.17447
		119.521	0.0356	-0.01154	0.07444
		119.621	0.03283	-0.02591	0.02057
		119.721	0.03422	-0.01015	0.07444
		119.821	0.04028	-0.01278	0.19275
		119.921	0.03979	0.00547	0.19275
		120.021	0.03979	-0.0219	0.11099
		120.121	0.03653	-0.00891	0.09271
		120.221	0.03471	-0.01015	0.07444
		120.321	0.04072	-0.00504	0.04751
		120.421	0.03979	-0.01803	0.16582
		120.521	0.03747	-0.01154	0.1562
		120.621	0.0389	-0.00241	0.21968
		120.721	0.03747	-0.00504	0.14754
		120.821	0.0389	-0.00103	0.19275
		120.921	0.03796	-0.00103	0.13792
		121.021	0.03747	-0.02066	0.06578
		121.121	0.03703	-0.00891	0.20141
		121.221	0.03609	-0.02453	0.20141
		121.321	0.03979	-0.01679	0.10233
		121.421	0.03841	-0.01803	0.11099
		121.521	0.03515	-0.00891	0.29278
		121.621	0.03653	0.000214898	0.07444
		121.721	0.03703	-0.00366	0.21968
		121.821	0.0356	-0.02453	0.24758
		121.921	0.03471	-0.02591	0.17447
		122.021	0.03841	-0.03365	0.26585
		122.121	0.03747	-0.02453	0.25623
		122.221	0.03934	-0.01416	0.20141
		122.321	0.03747	-0.01803	0.21102
		122.421	0.03471	-0.01278	0.20141
		122.521	0.03328	-0.00241	0.14754
		122.621	0.02721	-0.00241	0.1562
		122.721	0.03002	0.0016	0.09271
		122.821	0.05147	-0.00103	0.1562
		122.921	1.69713	-0.00891	0.20141
		123.021	3.35394	-0.01679	1.33738
		123.121	3.40818	-0.01015	5.44362
		123.221	3.4141	-0.00366	6.68418
		123.321	3.41311	-0.01154	6.48323
		123.421	3.41212	-0.00766	6.89195
		123.521	3.40128	-0.01278	6.11597
		123.621	3.38895	2.54549	6.86001
		123.721	3.37564	4.34814	6.69345
		123.821	3.35936	4.41864	6.79996
		123.921	3.34161	4.41173	7.32899
		124.021	3.32189	4.41035	7
		124.121	3.31696	4.38685	7.0796
		124.221	3.30266	4.39238	6.82846
		124.321	3.28885	4.37026	6.80101
		124.421	3.27899	4.37026	6.81884
		124.521	3.26715	4.35505	7.11807
		124.621	3.24694	4.34261	6.60723
		124.721	3.23954	4.33846	6.66564
		124.821	3.22524	4.34952	7.47257
		124.921	3.21193	4.35643	7.78089
		125.021	3.20354	4.35505	7.72266
		125.121	3.19566	4.34952	7.24207
		125.221	3.19023	4.3509	7.85732
		125.321	3.17593	4.34952	7.43409
		125.421	3.16163	4.36058	7.41521
		125.521	3.15029	4.36473	7.90506
		125.621	3.13994	4.3744	7.74224
		125.721	3.12761	4.3827	7.67421
		125.821	3.11873	4.38546	7.86729
		125.921	3.11775	4.38132	7.68383
		126.021	3.1138	4.39099	7.70377
		126.121	3.10394	4.38961	7.99163
		126.221	3.09605	4.40067	7.34787
		126.321	3.0852	4.38961	7.47257
		126.421	3.07287	4.39929	7.81884
		126.521	3.06498	4.39652	7.88617
		126.621	3.05414	4.39929	7.29943
		126.721	3.04773	4.39514	7.44406
		126.821	3.04329	4.41726	7.40125
		126.921	3.03984	4.41035	7.58834
		127.021	3.03145	4.41035	7.58782
		127.121	3.02455	4.41035	7.3094
		127.221	3.02061	4.41311	7.18401
		127.321	3.01715	4.41173	7.95351
		127.421	3.00729	4.42002	7.27057
		127.521	2.9999	4.40482	7.67456
		127.621	2.99447	4.40758	8.03028
		127.721	2.99151	4.39929	8.0399
		127.821	2.98214	4.43108	8.05532
		127.921	2.98017	4.43108	8.02829
		128.021	2.97425	4.43661	8.03808
		128.121	2.96439	4.44767	8.08981
		128.221	2.96242	4.43385	8.02266
		128.321	2.95552	4.44076	8.07439
		128.421	2.94713	4.438	8.00922
		128.521	2.94418	4.45182	8.01087
		128.621	2.93777	4.43938	8.08037
		128.721	2.92642	4.44214	8.09744
		128.821	2.92741	4.44214	8.05151
		128.921	2.91853	4.4297	8.02829
		129.021	2.91558	4.44905	8.08219
		129.121	2.9141	4.45458	8.12447
		129.221	2.91015	4.44629	8.01286
		129.321	2.90029	4.44214	8.00418
		129.421	2.89339	4.45182	8.03972
		129.521	2.89289	4.44214	8.01999
		129.621	2.88698	4.46011	8.0782
		129.721	2.87514	4.46011	8.07456
		129.821	2.87662	4.45597	7.90506
		129.921	2.87021	4.44629	8.02066
		130.021	2.86479	4.45182	8.03362
		130.121	2.86824	4.45873	8.03219
		130.221	2.86479	4.45735	8.04019
		130.321	2.86232	4.45458	8.03362
		130.421	2.85443	4.45044	8.04752
		130.521	2.8495	4.45458	8.00706
		130.621	2.84112	4.45735	8.016
		130.721	2.84013	4.44214	8.03972
		130.821	2.83274	4.46564	8.03409
		130.921	2.82682	4.45458	8.03011
		131.021	2.82928	4.45458	8.09943
		131.121	2.82337	4.45873	8.0782
		131.221	2.81942	4.46841	8.00524
		131.321	2.814	4.47256	8.02629
		131.421	2.8071	4.46703	8.05714
		131.521	2.80414	4.47256	8.03591
		131.621	2.80266	4.46426	8.01667
		131.721	2.79329	4.45182	8.04172
		131.821	2.79329	4.45873	8.0182
		131.921	2.79181	4.46841	8.00324
		132.021	2.78688	4.47808	8.06858
		132.121	2.78343	4.47256	8.02829
		132.221	2.77209	4.48223	7.90506
		132.321	2.77209	4.47947	8.08019
		132.421	2.76913	4.46011	7.96277
		132.521	2.7711	4.45458	8.01867
		132.621	2.76124	4.47808	8.00125
		132.721	2.76222	4.48085	8.01286
		132.821	2.75877	4.48361	8.03011
		132.921	2.75384	4.48223	8.01782
		133.021	2.74792	4.47394	8.04553
		133.121	2.74102	4.46841	7.99163
		133.221	2.74447	4.47532	8.02248
		133.321	2.73214	4.46841	7.85697
		133.421	2.73362	4.47394	8.07439
		133.521	2.73708	4.47532	7.83773
		133.621	2.73313	4.47947	8.03591
		133.721	2.72623	4.47532	7.99163
		133.821	2.72672	4.47532	8.0782
		133.921	2.71932	4.47808	7.95316
		134.021	2.71439	4.47117	8.08782
		134.121	2.71045	4.48223	7.98201
		134.221	2.707	4.47947	7.89544
		134.321	2.70108	4.47808	7.95316
		134.421	2.70305	4.47394	7.88582
		134.521	2.69861	4.48085	8.02049
		134.621	2.69566	4.48776	7.88582
		134.721	2.69467	4.48638	7.97239
		134.821	2.69122	4.485	7.83773
		134.921	2.68727	4.47947	8.03011
		135.021	2.68037	4.47808	7.85697
		135.121	2.67889	4.48223	8.01087
		135.221	2.67692	4.49744	7.81849
		135.321	2.6636	4.47532	7.97239
		135.421	2.66755	4.47947	7.80887
		135.521	2.67199	4.485	7.82811
		135.621	2.66558	4.47808	7.90506
		135.721	2.66065	4.485	7.86659
		135.821	2.65966	4.46288	8.02049
		135.921	2.65867	4.47947	7.83773
		136.021	2.65917	4.485	8.03011
		136.121	2.65374	4.4767	7.84735
		136.221	2.65226	4.47117	7.9243
		136.321	2.65522	4.48223	7.73192
		136.421	2.63698	4.48085	7.84735
		136.521	2.6424	4.49191	7.82811
		136.621	2.64388	4.4767	7.96277
		136.721	2.6355	4.48361	7.81849
		136.821	2.63106	4.49329	7.71269
		136.921	2.63303	4.4767	7.85697
		137.021	2.62909	4.49467	7.88582
		137.121	2.62514	4.48638	7.89544
		137.221	2.62366	4.49882	7.90506
		137.321	2.62268	4.48223	7.89544
		137.421	2.62366	4.48361	7.81849
		137.521	2.61775	4.485	7.9243
		137.621	2.61627	4.48914	7.80887
		137.721	2.61528	4.48914	7.75116
		137.821	2.61479	4.49191	7.74154
		137.921	2.60542	4.48085	7.85697
		138.021	2.60838	4.48776	7.79926
		138.121	2.60394	4.48085	7.76078
		138.221	2.59901	4.46841	7.7704
		138.321	2.59852	4.47947	7.64536
		138.421	2.5995	4.47808	7.72231
		138.521	2.58767	4.47808	7.76078
		138.621	2.5852	4.48776	7.73192
		138.721	2.58224	4.48638	7.75116
		138.821	2.58126	4.48914	7.72231
		138.921	2.57781	4.49053	7.64536
		139.021	2.57731	4.48638	7.69345
		139.121	2.57534	4.48085	7.69345
		139.221	2.57633	4.48914	7.73192
		139.321	2.57337	4.47808	7.76078
		139.421	2.57287	4.47808	7.75116
		139.521	2.56893	4.48085	7.7704
		139.621	2.56351	4.48085	7.70307
		139.721	2.56498	4.485	7.66459
		139.821	2.56104	4.47117	7.68383
		139.921	2.55611	4.47532	7.67421
		140.021	2.55315	4.48361	7.67421
		140.121	2.54477	4.48776	7.76078
		140.221	2.54329	4.49329	7.72231
		140.321	2.54773	4.49329	7.74154
		140.421	2.5423	4.49053	7.67421
		140.521	2.54132	4.47808	7.66459
		140.621	2.53934	4.485	7.64536
		140.721	2.53441	4.49053	7.52031
		140.821	2.53441	4.49053	7.69345
		140.921	2.5285	4.49053	7.71269
		141.021	2.53589	4.48223	7.65497
		141.121	2.52702	4.48914	7.66459
		141.221	2.52702	4.48361	7.55879
		141.321	2.52948	4.48914	7.58764
		141.421	2.52948	4.48085	7.60688
		141.521	2.52356	4.47808	7.53955
		141.621	2.52159	4.47808	7.62612
		141.721	2.51913	4.48776	7.59146
		141.821	2.51962	4.48085	7.6165
		141.921	2.51567	4.48223	7.52993
		142.021	2.51617	4.47808	7.6165
		142.121	2.50779	4.48776	7.62612
		142.221	2.51124	4.48638	7.58764
		142.321	2.50877	4.48085	7.67421
		142.421	2.50828	4.48361	7.67421
		142.521	2.50236	4.48638	7.6165
		142.621	2.50532	4.48223	7.68383
		142.721	2.49447	4.48223	7.52993
		142.821	2.49546	4.49053	7.58764
		142.921	2.49595	4.49606	7.6165
		143.021	2.48905	4.485	7.54917
		143.121	2.4925	4.47532	7.57802
		143.221	2.48658	4.47808	7.59726
		143.321	2.48609	4.48085	7.57802
		143.421	2.48757	4.48223	7.52031
		143.521	2.4856	4.46564	7.53955
		143.621	2.48461	4.47394	7.57802
		143.721	2.48609	4.4767	7.49146
		143.821	2.48017	4.48914	7.54917
		143.921	2.47376	4.47256	7.54917
		144.021	2.4782	4.48361	7.54917
		144.121	2.48067	4.48223	7.51069
		144.221	2.47376	4.48085	7.50107
		144.321	2.4708	4.49744	7.52031
		144.421	2.4713	4.46841	7.55879
		144.521	2.46883	4.46979	7.51069
		144.621	2.46686	4.47256	7.53955
		144.721	2.46686	4.47532	7.49146
		144.821	2.46784	4.47532	7.52031
		144.921	2.46094	4.48638	7.51069
		145.021	2.45601	4.49467	7.56841
		145.121	2.45946	4.48223	7.47222
		145.221	2.457	4.47947	7.45298
		145.321	2.45404	4.47947	7.4626
		145.421	2.44911	4.47947	7.45298
		145.521	2.45009	4.48776	7.55879
		145.621	2.45157	4.48085	7.50107
		145.721	2.44418	4.47808	7.52993
		145.821	2.43727	4.48638	7.52031
		145.921	2.44072	4.48223	7.42412
		146.021	2.44319	4.47808	7.4626
		146.121	2.44122	4.48638	7.49146
		146.221	2.42988	4.47532	7.44336
		146.321	2.43481	4.47394	7.37603
		146.421	2.43037	4.48776	7.37603
		146.521	2.43283	4.48638	7.38565
		146.621	2.43333	4.47947	7.36064
		146.721	2.4279	4.46979	7.47222
		146.821	2.42741	4.485	7.42412
		146.921	2.42495	4.48085	7.37603
		147.021	2.42297	4.48085	7.43374
		147.121	2.42642	4.47532	7.44336
		147.221	2.42642	4.48638	7.4885
		147.321	2.41952	4.48638	7.47888
		147.421	2.42051	4.47808	7.45298
		147.521	2.4141	4.47394	7.51069
		147.621	2.41607	4.46288	7.42412
		147.721	2.41558	4.47808	7.55879
		147.821	2.41508	4.47808	7.46489
		147.921	2.41015	4.46703	7.50107
		148.021	2.41508	4.48223	7.47489
		148.121	2.41015	4.47117	7.45298
		148.221	2.41311	4.47808	7.48184
		148.321	2.41656	4.48638	7.44336
		148.421	2.4136	4.48223	7.46064
		148.521	2.41015	4.48085	7.50107
		148.621	2.4067	4.48361	7.49146
		148.721	2.4067	4.49053	7.47222
		148.821	2.40078	4.48223	7.49146
		148.921	2.39832	4.48223	7.56064
		149.021	2.40226	4.47808	7.52409
		149.121	2.39832	4.47808	7.50581
		149.221	2.39782	4.47808	7.55198
		149.321	2.38944	4.47117	7.50107
		149.421	2.38648	4.48638	7.53374
		149.521	2.38796	4.485	7.43374
		149.621	2.385	4.48914	7.37603
		149.721	2.39092	4.46703	7.30581
		149.821	2.385	4.49053	7.41451
		149.921	2.38402	4.47947	7.41451
		150.021	2.38402	4.48776	7.2885
		150.121	2.37958	4.47808	7.27888
		150.221	2.37761	4.47394	7.42412
		150.321	2.37613	4.4767	7.44336
		150.421	2.37662	4.47808	7.40541
		150.521	2.3707	4.45597	7.46312
		150.621	2.37613	4.46979	7.47274
		150.721	2.37416	4.47808	7.40541
		150.821	2.37416	4.47117	7.36309
		150.921	2.37514	4.46288	7.51122
		151.021	2.37218	4.47256	7.39098
		151.121	2.36873	4.47808	7.42465
		151.221	2.36824	4.47256	7.33616
		151.321	2.36676	4.47394	7.48236
		151.421	2.35986	4.4767	7.36309
		151.521	2.35986	4.46979	7.43427
		151.621	2.36035	4.46703	7.45351
		151.721	2.36232	4.45735	7.47274
		151.821	2.36281	4.4532	7.42465
		151.921	2.36084	4.4615	7.36309
		152.021	2.35739	4.46703	7.54007
		152.121	2.35788	4.46011	7.49198
		152.221	2.36035	4.45597	7.39098
		152.321	2.35887	4.47394	7.37271
		152.421	2.35443	4.46288	7.35443
		152.521	2.35739	4.45458	7.42465
		152.621	2.35887	4.45458	7.38137
		152.721	2.3495	4.44076	7.43427
		152.821	2.35049	4.47117	7.39098
		152.921	2.35147	4.4767	7.39964
		153.021	2.3495	4.46841	7.39098
		153.121	2.34506	4.46841	7.30922
		153.221	2.34506	4.4767	7.42465
		153.321	2.34408	4.4767	7.3275
		153.421	2.34358	4.47947	7.37271
		153.521	2.34408	4.4767	7.44389
		153.621	2.33717	4.46288	7.35443
		153.721	2.33717	4.47256	7.43427
		153.821	2.3352	4.47394	7.42465
		153.921	2.33668	4.4767	7.29095
		154.021	2.33471	4.45735	7.3275
		154.121	2.33865	4.47256	7.39098
		154.221	2.34063	4.46841	7.36309
		154.321	2.33915	4.46011	7.35443
		154.421	2.33323	4.46288	7.34481
		154.521	2.33471	4.47256	7.31788
		154.621	2.33126	4.46979	7.37271
		154.721	2.32534	4.485	7.17264
		154.821	2.32682	4.47808	7.35443
		154.921	2.32781	4.47808	7.41503
		155.021	2.33224	4.47117	7.33616
		155.121	2.32583	4.47808	7.24574
		155.221	2.32583	4.47394	7.1813
		155.321	2.32435	4.46979	7.26305
		155.421	2.31696	4.47117	7.11781
		155.521	2.32139	4.46841	7.27267
		155.621	2.31942	4.48638	7.30922
		155.721	2.31893	4.46426	7.2544
		155.821	2.31351	4.47117	7.39098
		155.921	2.31794	4.47532	7.24574
		156.021	2.31745	4.46703	7.36309
		156.121	2.31942	4.46979	7.36309
		156.221	2.31745	4.47394	7.2544
		156.321	2.31498	4.47256	7.24574
		156.421	2.31597	4.45044	7.29961
		156.521	2.31005	4.4615	7.22747
		156.621	2.31104	4.46564	7.22747
		156.721	2.30907	4.45873	7.29095
		156.821	2.31005	4.47808	7.3275
		156.921	2.3071	4.47808	7.29095
		157.021	2.30759	4.4767	7.26305
		157.121	2.30857	4.45458	7.26305
		157.221	2.30266	4.46703	7.29961
		157.321	2.30414	4.46288	7.21785
		157.421	2.30266	4.47394	7.23612
		157.521	2.3071	4.48085	7.29095
		157.621	2.30118	4.46703	7.31788
		157.721	2.30019	4.46841	7.38137
		157.821	2.29921	4.47394	7.26305
		157.921	2.30118	4.48085	7.33616
		158.021	2.29329	4.47947	7.30922
		158.121	2.29674	4.4615	7.35443
		158.221	2.29132	4.46426	7.39964
		158.321	2.29477	4.46979	7.20919
		158.421	2.29773	4.46979	7.1813
		158.521	2.2997	4.46011	7.33616
		158.621	2.2997	4.45873	7.37271
		158.721	2.29526	4.46979	7.20919
		158.821	2.29082	4.47394	7.17264
		158.921	2.28638	4.46703	7.21785
		159.021	2.28934	4.4615	7.24574
		159.121	2.29033	4.46564	7.2544
		159.221	2.29082	4.45735	7.29095
		159.321	2.29477	4.45597	7.20919
		159.421	2.29033	4.46288	7.14571
		159.521	2.28836	4.46979	7.24574
		159.621	2.28934	4.438	7.28133
		159.721	2.2854	4.44767	7.1813
		159.821	2.28491	4.46288	7.13609
		159.921	2.28984	4.46011	7.21785
		160.021	2.28392	4.46564	7.27267
		160.121	2.28392	4.45458	7.23612
		160.221	2.28145	4.44491	7.11781
		160.321	2.28343	4.46426	7.22747
		160.421	2.28392	4.45597	7.17264
		160.521	2.28392	4.44352	7.28133
		160.621	2.28145	4.45735	7.20919
		160.721	2.28047	4.46703	7.29095
		160.821	2.27899	4.46564	7.29095
		160.921	2.28096	4.46841	7.23612
		161.021	2.28145	4.45458	7.17264
		161.121	2.27603	4.44905	7.21785
		161.221	2.27702	4.46288	7.3275
		161.321	2.27307	4.46426	7.08222
		161.421	2.278	4.45873	7.21785
		161.521	2.27455	4.43938	7.14571
		161.621	2.27751	4.44629	7.17264
		161.721	2.27455	4.43661	7.14571
		161.821	2.27455	4.4532	7.22747
		161.921	2.26962	4.44352	7.19957
		162.021	2.27209	4.44214	7.22747
		162.121	2.2642	4.44214	7.16398
		162.221	2.27258	4.438	7.23612
		162.321	2.26567	4.44352	7.17264
		162.421	2.27011	4.44352	7.19091
		162.521	2.2711	4.45597	7.19091
		162.621	2.26666	4.45044	7.17264
		162.721	2.2637	4.45458	7.09954
		162.821	2.26025	4.43661	7.16398
		162.921	2.26715	4.44491	7.19091
		163.021	2.26617	4.44352	7.23612
		163.121	2.26617	4.438	7.24574
		163.221	2.26765	4.43247	7.24574
		163.321	2.26567	4.4532	7.21785
		163.421	2.26272	4.43108	7.03605
		163.521	2.25976	4.438	7.14571
		163.621	2.25976	4.44352	7.19957
		163.721	2.26272	4.43938	7.24574
		163.821	2.26074	4.44076	7.28133
		163.921	2.25433	4.44352	7.15436
		164.021	2.25926	4.44214	7.14571
		164.121	2.25483	4.438	7.2544
		164.221	2.25926	4.44491	7.21785
		164.321	2.25433	4.45182	7.14571
		164.421	2.25483	4.45458	7.21785
		164.521	2.25384	4.45182	7.29095
		164.621	2.25088	4.45597	7.17264
		164.721	2.25187	4.4532	7.14571
		164.821	2.25433	4.44767	7.1813
		164.921	2.25581	4.45458	7.19957
		165.021	2.25285	4.45458	7.04567
		165.121	2.25039	4.45873	7.15436
		165.221	2.25088	4.438	7.1813
		165.321	2.25236	4.43108	7.17264
		165.421	2.2499	4.43938	7.22747
		165.521	2.2494	4.45044	7.16398
		165.621	2.24694	4.45044	7.20919
		165.721	2.25039	4.44767	7.27267
		165.821	2.2499	4.45044	7.16398
		165.921	2.2494	4.43938	7.19091
		166.021	2.25285	4.44491	7.11781
		166.121	2.2494	4.44352	7.19957
		166.221	2.24891	4.44352	7.10915
		166.321	2.24496	4.43108	7.12743
		166.421	2.24299	4.45182	7.15436
		166.521	2.24694	4.43938	7.12743
		166.621	2.24694	4.44905	7.24574
		166.721	2.24644	4.438	7.26305
		166.821	2.24891	4.44905	7.19957
		166.921	2.24644	4.44076	7.10915
		167.021	2.24595	4.438	7.12743
		167.121	2.24447	4.4297	7.17264
		167.221	2.24398	4.44352	7.20919
		167.321	2.24447	4.43247	7.12743
		167.421	2.23954	4.44214	7.1813
		167.521	2.24299	4.44905	7.19957
		167.621	2.23954	4.45873	7.16398
		167.721	2.23954	4.44076	7.1813
		167.821	2.24003	4.44352	7.22747
		167.921	2.23658	4.44905	7.19091
		168.021	2.23017	4.44076	7.11781
		168.121	2.23165	4.44905	7.15436
		168.221	2.23017	4.44629	7.23612
		168.321	2.23165	4.44629	7.14571
		168.421	2.23412	4.44905	7.06395
		168.521	2.23116	4.43661	7.16398
		168.621	2.2356	4.43938	7.20919
		168.721	2.23313	4.43247	7.13609
		168.821	2.2351	4.42694	7.22747
		168.921	2.23362	4.45182	7.09954
		169.021	2.2351	4.43385	7.14571
		169.121	2.22672	4.43247	7.13609
		169.221	2.23264	4.42694	7.1813
		169.321	2.23165	4.43247	7.05433
		169.421	2.23461	4.42002	7.0726
		169.521	2.22573	4.438	7.09088
		169.621	2.22721	4.42417	7.04567
		169.721	2.23067	4.43385	7.14571
		169.821	2.22475	4.44905	7.17264
		169.921	2.23264	4.43247	7.17264
		170.021	2.23412	4.43661	7.16398
		170.121	2.23461	4.43523	7.08222
		170.221	2.23412	4.44076	6.95429
		170.321	2.22771	4.44767	7.08222
		170.421	2.23412	4.44629	7.19091
		170.521	2.23017	4.438	7.11781
		170.621	2.22919	4.44905	7.11781
		170.721	2.23313	4.44352	7.11781
		170.821	2.2356	4.42279	7.05433
		170.921	2.22869	4.44076	7.09954
		171.021	2.22919	4.44491	7.03605
		171.121	2.22869	4.44214	7.19957
		171.221	2.22524	4.42832	7.19957
		171.321	2.22327	4.43661	7.15436
		171.421	2.21637	4.43523	7.17264
		171.521	2.22327	4.42555	7.13609
		171.621	2.22425	4.43385	7.09088
		171.721	2.22425	4.43938	7.04567
		171.821	2.22524	4.44905	7.04567
		171.921	2.2208	4.43661	6.99084
		172.021	2.22327	4.43523	7.11781
		172.121	2.2208	4.43247	7.12743
		172.221	2.21784	4.43108	7.05433
		172.321	2.21637	4.41864	7.09954
		172.421	2.22376	4.42141	6.99084
		172.521	2.21784	4.41449	6.97257
		172.621	2.22327	4.41864	7.12743
		172.721	2.22721	4.42555	7.06395
		172.821	2.22623	4.43661	7.16398
		172.921	2.22425	4.42832	6.99084
		173.021	2.22278	4.41588	6.99084
		173.121	2.2213	4.42002	7.1813
		173.221	2.22031	4.4297	7.11781
		173.321	2.22376	4.42555	7.0726
		173.421	2.21587	4.42832	7.13609
		173.521	2.22278	4.43108	7.15436
		173.621	2.22228	4.43661	7.17264
		173.721	2.21932	4.42832	7.13609
		173.821	2.21686	4.42832	7.06395
		173.921	2.21735	4.43523	7.03605
		174.021	2.22179	4.44214	7.08222
		174.121	2.22031	4.44352	7.0726
		174.221	2.22179	4.4297	7.11781
		174.321	2.22327	4.438	7.09088
		174.421	2.22425	4.43938	7.0726
		174.521	2.22179	4.43523	7.15436
		174.621	2.22179	4.43108	7.20919
		174.721	2.22327	4.44076	7.0726
		174.821	2.2208	4.44076	7.0726
		174.921	2.22228	4.44905	7.08222
		175.021	2.22278	4.43247	7.11781
		175.121	2.22376	4.42279	7.17264
		175.221	2.22031	4.44076	7.14571
		175.321	2.21932	4.42832	7.15436
		175.421	2.21932	4.438	7.21785
		175.521	2.22327	4.43938	7.1813
		175.621	2.21784	4.43938	7.10915
		175.721	2.21834	4.44076	7.10915
		175.821	2.22524	4.42832	7.08222
		175.921	2.21637	4.438	7.09088
		176.021	2.21834	4.43523	7.08222
		176.121	2.21489	4.44767	7.15436
		176.221	2.21143	4.44352	7.17264
		176.321	2.21982	4.44491	7.13609
		176.421	2.21932	4.44905	7.13609
		176.521	2.21686	4.43938	7.21785
		176.621	2.21489	4.44352	7.20919
		176.721	2.21637	4.43108	7.20919
		176.821	2.21193	4.43247	7.1813
		176.921	2.21538	4.44491	7.09088
		177.021	2.21439	4.44076	7.08222
		177.121	2.21637	4.43108	7.00046
		177.221	2.21587	4.43385	7.03605
		177.321	2.21341	4.42694	7.00912
		177.421	2.21291	4.42141	7.12743
		177.521	2.20946	4.43938	7.09954
		177.621	2.21341	4.44076	7.09088
		177.721	2.21094	4.42832	7.12743
		177.821	2.21291	4.44629	7.10915
		177.921	2.20946	4.44076	7.14571
		178.021	2.20897	4.44629	7.04567
		178.121	2.20848	4.44629	7.09954
		178.221	2.20256	4.44352	7.09954
		178.321	2.20798	4.44214	7.0726
		178.421	2.20798	4.43661	7.03605
		178.521	2.20995	4.43938	7.15436
		178.621	2.20897	4.43108	7.11781
		178.721	2.20256	4.43523	7.08222
		178.821	2.2065	4.43108	7.04567
		178.921	2.207	4.43938	7.1813
		179.021	2.20749	4.43938	7.16398
		179.121	2.20404	4.43385	7.17264
		179.221	2.20256	4.43385	7.10915
		179.321	2.20798	4.42694	7.13609
		179.421	2.20502	4.44214	7.19957
		179.521	2.20502	4.43385	7.1813
		179.621	2.20453	4.43108	7.09954
		179.721	2.20897	4.43523	7.10915
		179.821	2.21094	4.44352	7.14571
		179.921	2.20946	4.43523	7.11781
		180.021	2.20897	4.438	7.0726
		180.121	2.20848	4.43523	7.08222
		180.221	2.20601	4.42832	7.20919
		180.321	2.20995	4.42694	7.11781
		180.421	2.20995	4.43247	7.13609
		180.521	2.20749	4.44076	7.15436
		180.621	2.20798	4.43523	7.17264
		180.721	2.20946	4.44352	7.08222
		180.821	2.21341	4.43661	7.13609
		180.921	2.20897	4.44214	7.17264
		181.021	2.21242	4.4297	7.17264
		181.121	2.21143	4.43108	7.20919
		181.221	2.207	4.42832	7.16398
		181.321	2.20601	4.42832	7.29961
		181.421	2.20798	4.43247	7.17264
		181.521	2.20897	4.43385	7.19957
		181.621	2.20502	4.44214	7.21785
		181.721	2.20157	4.42832	7.11781
		181.821	2.20256	4.42832	7.1813
		181.921	2.20059	4.42141	6.99084
		182.021	2.1996	4.42279	7.05433
		182.121	2.19664	4.42694	7.08222
		182.221	2.20256	4.43108	7.05433
		182.321	2.20256	4.42417	7.20919
		182.421	2.20404	4.4297	7.16398
		182.521	2.20601	4.44214	7.19091
		182.621	2.20305	4.44076	7.12743
		182.721	2.20502	4.43108	7.26305
		182.821	2.20207	4.438	7.29961
		182.921	2.207	4.42555	7.19091
		183.021	2.20108	4.42002	7.19957
		183.121	2.19664	4.43661	7.2544
		183.221	2.20157	4.43247	7.17264
		183.321	2.20009	4.41864	7.11781
		183.421	2.20207	4.44352	7.21785
		183.521	2.20305	4.44767	7.19091
		183.621	2.20601	4.43108	7.2154
		183.721	2.2065	4.42694	7.19712
		183.821	2.20256	4.42694	7.10671
		183.921	2.20157	4.42417	7.11536
		184.021	2.20009	4.42002	7.19712
		184.121	2.20009	4.42555	7.17885
		184.221	2.19812	4.42694	7.19712
		184.321	2.20305	4.43385	6.9884
		184.421	2.20256	4.438	7.17885
		184.521	2.20059	4.44214	7.2154
		184.621	2.20009	4.43938	7.22405
		184.721	2.1996	4.43385	7.19712
		184.821	2.19467	4.43938	7.19712
		184.921	2.19812	4.43108	7.16057
		185.021	2.19566	4.42555	7.08843
		185.121	2.20059	4.43523	7.18847
		185.221	2.20059	4.44076	7.17019
		185.321	2.19516	4.43523	7.1423
		185.421	2.19763	4.42832	7.08843
		185.521	2.19713	4.42832	7.18847
		185.621	2.20009	4.41449	7.16057
		185.721	2.19615	4.43108	7.15191
		185.821	2.18727	4.4297	7.24233
		185.921	2.19615	4.4297	7.25195
		186.021	2.20009	4.42417	7.24233
		186.121	2.20009	4.42694	7.16057
		186.221	2.19763	4.43661	7.2154
		186.321	2.20009	4.43108	7.25195
		186.421	2.19516	4.42002	7.22405
		186.521	2.19467	4.43938	7.17885
		186.621	2.19171	4.42694	7.25195
		186.721	2.19812	4.43661	7.12498
		186.821	2.19812	4.43108	7.17885
		186.921	2.19418	4.438	7.17885
		187.021	2.19319	4.43938	7.19712
		187.121	2.1927	4.42279	7.17885
		187.221	2.1922	4.42279	7.08843
		187.321	2.18875	4.42555	7.24233
		187.421	2.1927	4.42417	7.17019
		187.521	2.19171	4.43938	7.22405
		187.621	2.19467	4.42694	7.12498
		187.721	2.20157	4.4297	7.17019
		187.821	2.19566	4.43385	7.16057
		187.921	2.19911	4.41864	7.08843
		188.021	2.19763	4.42279	7.15191
		188.121	2.19713	4.4062	7.18847
		188.221	2.19516	4.41726	7.20674
		188.321	2.1996	4.43108	7.20674
		188.421	2.20108	4.43247	7.17019
		188.521	2.19615	4.44076	7.19712
		188.621	2.19418	4.42694	7.12498
		188.721	2.19812	4.43938	7.23367
		188.821	2.19861	4.44214	7.26061
		188.921	2.19615	4.42832	7.22405
		189.021	2.19713	4.43247	7.2154
		189.121	2.19713	4.4297	7.18847
		189.221	2.1927	4.42832	7.22405
		189.321	2.19368	4.43247	7.24233
		189.421	2.19418	4.42832	7.22405
		189.521	2.1927	4.43385	7.15191
		189.621	2.19368	4.42694	7.2154
		189.721	2.19467	4.43938	7.2154
		189.821	2.1927	4.438	7.19712
		189.921	2.19368	4.43108	7.17019
		190.021	2.19072	4.43108	7.22405
		190.121	2.18826	4.41726	7.22405
		190.221	2.19467	4.42694	7.1423
		190.321	2.19319	4.41726	7.12498
		190.421	2.19615	4.43108	7.24233
		190.521	2.1927	4.42417	7.19712
		190.621	2.19516	4.42832	7.23367
		190.721	2.19368	4.42417	7.11536
		190.821	2.19516	4.41864	7.19712
		190.921	2.18826	4.41311	7.2154
		191.021	2.19122	4.41173	7.17885
		191.121	2.1853	4.42694	7.2154
		191.221	2.18826	4.42141	7.23367
		191.321	2.1927	4.42141	7.11536
		191.421	2.1922	4.41588	7.19712
		191.521	2.19418	4.43938	7.17885
		191.621	2.1922	4.43385	7.09709
		191.721	2.19171	4.43385	7.2154
		191.821	2.18727	4.43938	7.32409
		191.921	2.18727	4.42832	7.25195
		192.021	2.19171	4.40758	7.20674
		192.121	2.18875	4.40896	7.24233
		192.221	2.18974	4.41173	7.17885
		192.321	2.1922	4.42417	7.27022
		192.421	2.19122	4.42417	7.24233
		192.521	2.18875	4.40758	7.19712
		192.621	2.18727	4.40482	7.22405
		192.721	2.1922	4.42417	7.24233
		192.821	2.18974	4.42555	7.16057
		192.921	2.19023	4.42279	7.24233
		193.021	2.19072	4.44352	7.19712
		193.121	2.19368	4.43385	7.26061
		193.221	2.1922	4.42555	7.2154
		193.321	2.19418	4.4062	7.24233
		193.421	2.19467	4.41311	7.12498
		193.521	2.19122	4.42279	7.20674
		193.621	2.19418	4.41864	7.13364
		193.721	2.19368	4.43938	7.11536
		193.821	2.19763	4.42832	7.20674
		193.921	2.19615	4.4297	7.32409
		194.021	2.19516	4.43938	7.23367
		194.121	2.19516	4.42832	7.23367
		194.221	2.18579	4.438	7.2885
		194.321	2.19171	4.43523	7.32409
		194.421	2.19122	4.43938	7.27888
		194.521	2.1853	4.42694	7.26061
		194.621	2.18974	4.44352	7.2885
		194.721	2.1922	4.45458	7.33371
		194.821	2.19418	4.43523	7.29716
		194.921	2.18924	4.44352	7.30581
		195.021	2.1927	4.4297	7.29716
		195.121	2.18974	4.44767	7.23367
		195.221	2.18875	4.45044	7.05188
		195.321	2.18777	4.44491	7.19712
		195.421	2.18924	4.44076	7.27022
		195.521	2.18974	4.44352	7.22405
		195.621	2.18924	4.43938	7.2885
		195.721	2.19319	4.4297	7.27022
		195.821	2.19418	4.44352	7.27888
		195.921	2.18974	4.44214	7.24233
		196.021	2.18974	4.44491	7.29716
		196.121	2.19171	4.44352	7.38565
		196.221	2.18974	4.44491	7.32409
		196.321	2.18924	4.44905	7.33371
		196.421	2.19072	4.44491	7.2885
		196.521	2.1927	4.46288	7.22405
		196.621	2.19171	4.46426	7.33371
		196.721	2.19418	4.44491	7.27888
		196.821	2.18924	4.45458	7.26061
		196.921	2.18382	4.45044	7.27888
		197.021	2.18234	4.45458	7.31543
		197.121	2.18431	4.4532	7.2885
		197.221	2.18875	4.45182	7.36641
		197.321	2.18924	4.45458	7.35198
		197.421	2.18924	4.45182	7.33371
		197.521	2.18974	4.45458	7.25195
		197.621	2.19072	4.44905	7.27888
		197.721	2.18875	4.44214	7.23367
		197.821	2.18727	4.44905	7.23367
		197.921	2.1922	4.44076	7.27888
		198.021	2.19171	4.44214	7.17885
		198.121	2.18875	4.45458	7.16057
		198.221	2.19368	4.44491	7.30581
		198.321	2.18875	4.44076	7.31543
		198.421	2.19023	4.43108	7.27888
		198.521	2.1853	4.43108	7.32409
		198.621	2.18924	4.44352	7.39527
		198.721	2.18431	4.43661	7.34237
		198.821	2.18826	4.4297	7.38565
		198.921	2.18678	4.44214	7.29716
		199.021	2.18974	4.43938	7.30581
		199.121	2.18924	4.44491	7.23367
		199.221	2.18826	4.44905	7.27022
		199.321	2.18431	4.43661	7.30581
		199.421	2.18826	4.44491	7.35198
		199.521	2.18431	4.43661	7.32409
		199.621	2.1853	4.44905	7.27022
		199.721	2.18234	4.44214	7.13364
[truncated: 21,735 more rows]

## Sheet: Figure 2e
Figure 2e		Co-CN@G
		Energy (eV)	Density of state
		-26.3517	0	0	0	0	0	0	0	0	0	0
		-26.2347	0	0	0	0	0	0	0	0	0	0
		-26.1167	0	0	0	0	0	0	0	0	0	0
		-25.9987	0	0	0	0	0	0	0	0	0	0
		-25.8807	0	0	0	0	0	0	0	0	0	0
		-25.7627	0	0	0	0	0	0	0	0	0	0
		-25.6447	0	0	0	0	0	0	0	0	0	0
		-25.5267	0	0	0	0	0	0	0	0	0	0
		-25.4087	0	0	0	0	0	0	0	0	0	0
		-25.2907	0	0	0	0	0	0	0	0	0	0
		-25.1727	0	0	0	0	0	0	0	0	0	0
		-25.0547	0	0	0	0	0	0	0	0	0	0
		-24.9367	0	0	0	0	0	0	0	0	0	0
		-24.8187	0.143	-0.1429	0	0	0.02904	-0.02903	0	0	0	0
		-24.7007	7.381	-7.381	0	0	1.49913	-1.49903	0	0	0	0
		-24.5837	0.9562	-0.9563	0	0	0.19421	-0.19423	0	0	0	0
		-24.4657	2e-05	-2e-05	0	0	0	0	0	0	0	0
		-24.3477	0	0	0	0	0	0	0	0	0	0
		-24.2297	0	0	0	0	0	0	0	0	0	0
		-24.1117	0	0	0	0	0	0	0	0	0	0
		-23.9937	0	0	0	0	0	0	0	0	0	0
		-23.8757	0	0	0	0	0	0	0	0	0	0
		-23.7577	0	0	0	0	0	0	0	0	0	0
		-23.6397	0.00037	-0.00037	0	0	0.00011	-0.00011	0.00018	-0.00018	0	0
		-23.5217	2.357	-2.354	1e-05	-1e-05	0.6731	-0.67222	1.12001	-1.11865	9e-05	-9e-05
		-23.4037	6.12	-6.119	4e-05	-4e-05	1.74748	-1.74735	2.90785	-2.90782	0.00025	-0.00025
		-23.2857	6.032	-5.883	0.00272	-0.00265	1.7167	-1.6742	2.81482	-2.74501	0.00443	-0.00433
		-23.1677	3.306	-3.436	0.00112	-0.00119	0.94201	-0.97893	1.54028	-1.60068	0.00232	-0.00242
		-23.0507	7.456	-7.473	8e-05	-8e-05	2.13221	-2.1371	3.4566	-3.46413	0.00447	-0.00449
		-22.9327	0.1695	-0.1768	0	0	0.04847	-0.05054	0.07859	-0.08195	0.00011	-0.00012
		-22.8147	3.586	-3.885	0.00046	-0.00049	1.01261	-1.09755	1.671	-1.81066	0.02638	-0.02858
		-22.6967	4.885	-4.587	0.00062	-0.00058	1.37969	-1.29604	2.27723	-2.1378	0.03593	-0.03375
		-22.5787	0.00716	-0.00525	0	0	0.00202	-0.00148	0.00334	-0.00245	5e-05	-4e-05
		-22.4607	0	0	0	0	0	0	0	0	0	0
		-22.3427	0	0	0	0	0	0	0	0	0	0
		-22.2247	0	0	0	0	0	0	0	0	0	0
		-22.1067	0	0	0	0	0	0	0	0	0	0
		-21.9887	6e-05	-6e-05	0	0	2e-05	-2e-05	3e-05	-3e-05	0	0
		-21.8707	1.172	-1.172	0.00017	-0.00017	0.34118	-0.34136	0.53914	-0.53955	0.00202	-0.00203
		-21.7527	12.56	-12.59	0.00226	-0.00227	3.64087	-3.64895	5.81272	-5.82618	0.02282	-0.02294
		-21.6347	3.228	-3.199	0.00075	-0.00074	0.93106	-0.92278	1.50791	-1.49415	0.00556	-0.00552
		-21.5177	1.961	-1.948	0.00205	-0.00203	0.56203	-0.55804	0.90928	-0.90314	0.00502	-0.00501
		-21.3997	6.364	-6.375	0.00737	-0.00738	1.82737	-1.83043	2.93936	-2.9446	0.02108	-0.02119
		-21.2817	0.3198	-0.3226	0.00028	-0.00028	0.09428	-0.09507	0.14552	-0.14679	0.00149	-0.0015
		-21.1637	5.04	-5.045	0.00221	-0.00222	1.523	-1.52401	2.27554	-2.278	0.02469	-0.02474
		-21.0457	4.838	-4.834	0.00147	-0.00148	1.47163	-1.46994	2.19092	-2.18912	0.02123	-0.02125
		-20.9277	7.576	-7.577	0.001	-0.00101	2.34466	-2.34451	3.44536	-3.446	0.02827	-0.02839
		-20.8097	4.853	-4.867	0.00215	-0.00216	1.47653	-1.48082	2.18701	-2.1935	0.0351	-0.03531
		-20.6917	8.196	-8.284	0.0022	-0.00222	2.52192	-2.55025	3.72956	-3.76874	0.05307	-0.05404
		-20.5737	5.361	-5.351	0.00147	-0.00149	1.64131	-1.63846	2.45014	-2.44516	0.04676	-0.04752
		-20.4557	5.856	-5.878	0.0023	-0.00232	1.74744	-1.75623	2.69396	-2.70251	0.07959	-0.07988
		-20.3377	4.95	-4.88	0.00183	-0.00178	1.4723	-1.45096	2.31667	-2.28671	0.05442	-0.05259
		-20.2197	4.297	-4.266	0.00094	-0.00092	1.204	-1.19458	2.12929	-2.11475	0.01895	-0.01845
		-20.1017	3.93	-3.966	0.00028	-0.00027	1.07703	-1.0868	1.98699	-2.00579	0.01106	-0.011
		-19.9847	5.426	-5.419	0.00029	-0.00028	1.47578	-1.47391	2.75702	-2.75385	0.01105	-0.01096
		-19.8667	7.033	-6.999	0.00062	-0.00061	1.91296	-1.90356	3.57443	-3.55729	0.01712	-0.01696
		-19.7487	0.3263	-0.313	3e-05	-2e-05	0.0903	-0.08669	0.16378	-0.15703	0.00088	-0.00084
		-19.6307	2.694	-2.686	0.00122	-0.0012	1.5873	-1.58518	0.20974	-0.20535	0.00592	-0.00581
		-19.5127	12.83	-12.83	0.01855	-0.01855	5.79749	-5.79723	3.37588	-3.37588	0.07844	-0.07851
		-19.3947	8.118	-8.134	0.00942	-0.00941	3.55232	-3.5564	2.37815	-2.38746	0.03077	-0.03076
		-19.2767	16.74	-16.76	0.02373	-0.02378	6.14499	-6.15114	6.6529	-6.66525	0.07371	-0.07394
		-19.1587	16.59	-16.57	0.004	-0.004	7.32577	-7.32243	4.9428	-4.93643	0.06083	-0.06034
		-19.0407	9.601	-9.609	0.00549	-0.00551	4.43483	-4.43685	2.37739	-2.3803	0.17076	-0.17149
		-18.9227	16.43	-16.47	0.01301	-0.01306	7.02165	-7.03071	4.70784	-4.72189	0.38216	-0.38368
		-18.8047	7.248	-7.194	0.00366	-0.0036	3.80223	-3.78747	1.18129	-1.15462	0.09852	-0.09666
		-18.6867	6.663	-6.712	0.00626	-0.00645	3.61946	-3.63219	0.78744	-0.80816	0.13667	-0.14058
		-18.5687	10.2	-10.21	0.01881	-0.01885	4.33996	-4.34195	2.55598	-2.55994	0.42355	-0.42436
		-18.4517	15.25	-15.24	0.00734	-0.00724	7.3101	-7.30925	3.47553	-3.47083	0.16922	-0.16656
		-18.3337	11.61	-11.6	0.00994	-0.00995	4.80587	-4.80077	3.60356	-3.59656	0.15808	-0.15797
		-18.2157	13.45	-13.44	0.02611	-0.02619	5.62158	-5.62125	3.56247	-3.55806	0.54134	-0.54363
		-18.0977	12.96	-12.96	0.02472	-0.02468	4.63903	-4.6395	4.41267	-4.41614	0.64353	-0.64272
		-17.9797	14.72	-14.87	0.01356	-0.01353	6.47833	-6.51191	3.89771	-3.98222	0.38983	-0.38894
		-17.8617	12.58	-12.47	0.01787	-0.01815	5.42989	-5.40222	3.22539	-3.14878	0.5772	-0.5864
		-17.7437	14.64	-14.61	0.04167	-0.04139	5.42701	-5.41977	4.17372	-4.16868	1.37131	-1.3618
		-17.6257	9.42	-9.389	0.00274	-0.00266	4.13723	-4.13015	2.91006	-2.89446	0.08655	-0.08383
		-17.5077	7.75	-7.75	1e-05	-1e-05	5.13301	-5.13301	0.0037	-0.00361	0.00028	-0.00028
		-17.3897	5.393	-5.393	1e-05	-1e-05	3.57928	-3.5792	0.00012	-0.00012	0.00016	-0.00016
		-17.2717	4.736	-4.736	2e-05	-2e-05	3.15354	-3.15362	0.00035	-0.00037	0.00039	-0.00042
		-17.1537	7.119	-7.144	0.00824	-0.00844	4.45125	-4.46067	0.18339	-0.18787	0.18368	-0.18839
		-17.0357	11.7	-11.71	0.04064	-0.04072	6.28208	-6.2839	0.98243	-0.98472	0.88774	-0.89068
		-16.9177	6.502	-6.469	0.01837	-0.0181	3.64454	-3.63201	0.46188	-0.45514	0.39063	-0.38548
		-16.8007	5.34	-5.338	0.00023	-0.00021	3.55794	-3.55742	0.00537	-0.00506	0.00481	-0.00454
		-16.6827	6.539	-6.539	0	0	4.38376	-4.38373	6e-05	-6e-05	5e-05	-5e-05
		-16.5647	3.945	-3.958	0.00193	-0.00202	2.57573	-2.58008	0.0413	-0.04334	0.06268	-0.06561
		-16.4467	14.36	-14.39	0.0439	-0.04403	7.65652	-7.66832	0.97816	-0.98386	1.4315	-1.43614
		-16.3287	7.926	-7.885	0.01614	-0.01582	4.58108	-4.56767	0.37043	-0.36372	0.51953	-0.50897
		-16.2107	5.367	-5.366	0.00012	-0.00012	3.62056	-3.62028	0.00286	-0.00272	0.00394	-0.00374
		-16.0927	3.783	-3.783	0	0	2.56066	-2.56062	3e-05	-3e-05	4e-05	-4e-05
		-15.9747	6.813	-6.813	0	0	4.64054	-4.64057	4e-05	-4e-05	3e-05	-3e-05
		-15.8567	7.396	-7.396	0	0	5.05214	-5.05222	0.00024	-0.00024	0.0001	-0.0001
		-15.7387	8.756	-8.778	0.00363	-0.00367	5.6645	-5.67456	0.25914	-0.26353	0.13749	-0.13942
		-15.6207	10.52	-10.5	0.02089	-0.02077	5.49774	-5.4948	1.38493	-1.38247	0.78194	-0.77824
		-15.5027	5.824	-5.814	0.00091	-0.00088	3.90687	-3.90252	0.0551	-0.05308	0.03326	-0.03196
		-15.3847	4.638	-4.645	0.00277	-0.00287	3.12588	-3.12871	0.04655	-0.04805	0.03226	-0.03336
		-15.2677	11.32	-11.33	0.05512	-0.05544	6.55145	-6.55744	0.88199	-0.88561	0.62702	-0.63041
		-15.1497	11.85	-11.84	0.04517	-0.04496	7.16012	-7.15253	0.71786	-0.7139	0.51429	-0.51191
		-15.0317	5.322	-5.317	0.00903	-0.00895	3.48084	-3.47864	0.13624	-0.13504	0.1059	-0.1051
		-14.9137	6.665	-6.665	0.00069	-0.00068	4.59648	-4.5967	0.01571	-0.01585	0.00859	-0.00852
		-14.7957	9.383	-9.404	0.02159	-0.02173	5.17244	-5.18084	1.34491	-1.35102	0.36774	-0.36976
		-14.6777	12.23	-12.19	0.02074	-0.02065	6.86205	-6.84592	1.75227	-1.73991	0.36673	-0.36527
		-14.5597	17.27	-17.28	0.01295	-0.01299	9.62528	-9.62811	2.91142	-2.91417	0.15362	-0.15443
		-14.4417	16.05	-16.09	0.01397	-0.01412	9.15001	-9.16339	2.46041	-2.4723	0.16679	-0.16852
		-14.3237	13.32	-13.33	0.01341	-0.01351	6.5835	-6.58665	3.21107	-3.21347	0.21625	-0.21798
		-14.2057	11.86	-11.9	0.00679	-0.00688	6.10142	-6.11743	2.59877	-2.61213	0.1674	-0.16817
		-14.0877	15.17	-15.16	0.01347	-0.01341	8.41215	-8.40431	2.5556	-2.55099	0.22161	-0.22105
		-13.9697	10.02	-10.04	0.00713	-0.00706	5.31108	-5.31955	2.05278	-2.05597	0.15919	-0.15876
		-13.8517	11.24	-11.22	0.00905	-0.00906	6.32555	-6.31847	1.91442	-1.90741	0.16298	-0.16224
		-13.7347	3.466	-3.443	0.00756	-0.00751	1.67151	-1.66196	0.87588	-0.86824	0.09895	-0.09874
		-13.6167	6.284	-6.247	0.00828	-0.00813	3.76237	-3.74758	0.69449	-0.68306	0.1219	-0.11968
		-13.4987	7.623	-7.634	0.00846	-0.0085	4.67584	-4.67967	0.57348	-0.57696	0.12313	-0.12362
		-13.3807	8.365	-8.387	0.01495	-0.01506	4.46049	-4.46888	1.44288	-1.44973	0.24628	-0.24776
		-13.2627	13.37	-13.41	0.01671	-0.01674	6.91465	-6.93257	2.66064	-2.6799	0.28244	-0.28291
		-13.1447	12.29	-12.27	0.0145	-0.01448	5.83167	-5.8238	3.3499	-3.34023	0.18445	-0.18412
		-13.0267	11.03	-11.02	0.01202	-0.01198	6.24754	-6.24347	1.67821	-1.67444	0.14044	-0.13994
		-12.9087	11.6	-11.6	0.01983	-0.01993	6.38741	-6.38987	1.91063	-1.91127	0.19284	-0.19363
		-12.7907	11.3	-11.28	0.02265	-0.02266	6.52578	-6.51755	1.47035	-1.46252	0.22862	-0.22815
		-12.6727	11.29	-11.29	0.03666	-0.03675	6.43212	-6.4303	1.40253	-1.40037	0.35363	-0.35367
		-12.5547	7.099	-7.08	0.00873	-0.00857	4.64253	-4.63485	0.29129	-0.28509	0.08004	-0.07843
		-12.4367	6.109	-6.109	3e-05	-2e-05	4.30064	-4.30058	0.00078	-0.00075	0.00023	-0.00022
		-12.3187	6.952	-6.952	0	0	4.87698	-4.87698	4e-05	-4e-05	1e-05	-1e-05
		-12.2017	8.572	-8.574	0.00021	-0.00021	5.97382	-5.9746	0.04805	-0.04878	0.00195	-0.00199
		-12.0837	5.31	-5.313	0.00091	-0.00092	3.53258	-3.53366	0.24776	-0.24889	0.00906	-0.00912
		-11.9657	8.858	-8.864	0.00425	-0.00428	5.36765	-5.37002	1.03602	-1.03836	0.03574	-0.03595
		-11.8477	11.22	-11.22	0.00422	-0.00424	6.84837	-6.85066	1.23147	-1.23406	0.03444	-0.0346
		-11.7297	9.133	-9.126	0.00929	-0.00932	4.74025	-4.73732	1.96721	-1.96455	0.06159	-0.06188
		-11.6117	10.29	-10.29	0.01765	-0.01763	5.49639	-5.4952	2.02635	-2.02443	0.0868	-0.08692
		-11.4937	16.36	-16.37	0.03254	-0.03257	8.42019	-8.42297	3.60213	-3.60576	0.1364	-0.13667
		-11.3757	17.84	-17.85	0.02244	-0.02257	8.656	-8.66173	4.54974	-4.55577	0.14899	-0.14957
		-11.2577	16.21	-16.19	0.02177	-0.02182	7.02799	-7.02416	5.10337	-5.09662	0.15695	-0.15709
		-11.1397	14.06	-14.06	0.02467	-0.02475	6.66339	-6.66469	3.76754	-3.77137	0.1906	-0.19101
		-11.0217	12.34	-12.35	0.02053	-0.02058	5.85583	-5.85893	3.25721	-3.2601	0.1907	-0.19116
		-10.9037	17.81	-17.82	0.04105	-0.04113	8.25582	-8.25935	5.01439	-5.01764	0.28429	-0.28444
		-10.7857	16.15	-16.12	0.02804	-0.02797	8.6885	-8.68015	3.11322	-3.10442	0.1979	-0.19756
		-10.6677	14.71	-14.75	0.02419	-0.02436	8.21095	-8.223	2.47472	-2.48908	0.1798	-0.18103
		-10.5507	13.36	-13.34	0.02408	-0.02393	6.98831	-6.98306	2.70632	-2.69835	0.24148	-0.24068
		-10.4327	10.91	-10.92	0.01846	-0.01853	5.87565	-5.88197	1.98677	-1.98835	0.17476	-0.17487
		-10.3147	10.65	-10.62	0.02448	-0.02439	5.52485	-5.50968	2.13316	-2.12254	0.23761	-0.2367
		-10.1967	11.84	-11.86	0.01249	-0.01256	7.05848	-7.06908	1.56467	-1.57504	0.13449	-0.13522
		-10.0787	9.982	-9.969	0.01422	-0.01422	5.65469	-5.65011	1.69317	-1.68865	0.11924	-0.11837
		-9.96068	11.66	-11.67	0.01753	-0.01754	6.24925	-6.25301	2.26186	-2.26535	0.14802	-0.14821
		-9.84268	11.27	-11.25	0.0128	-0.01276	6.63717	-6.6292	1.54078	-1.53197	0.09984	-0.09941
		-9.72468	14.11	-14.12	0.01635	-0.01639	8.38433	-8.38683	1.96711	-1.97141	0.10729	-0.1072
		-9.60668	12.11	-12.09	0.01296	-0.01294	6.84508	-6.83731	2.24297	-2.2345	0.08791	-0.08758
		-9.48868	11.86	-11.89	0.00728	-0.00735	6.67127	-6.68444	2.10529	-2.11963	0.09051	-0.09098
		-9.37068	9.001	-8.978	0.0104	-0.01037	4.65097	-4.6418	2.1411	-2.13098	0.08635	-0.08623
		-9.25268	12.29	-12.3	0.00961	-0.00964	7.29398	-7.29709	1.73235	-1.73534	0.07889	-0.07921
		-9.13468	18.3	-18.22	0.01463	-0.01458	9.36979	-9.35019	3.42317	-3.40009	0.15661	-0.15566
		-9.01768	23.22	-23.21	0.02173	-0.0217	10.182	-10.1867	4.99111	-4.98886	0.25546	-0.25773
		-8.89968	19.92	-19.96	0.0227	-0.02286	8.57773	-8.58526	4.25969	-4.26688	0.24803	-0.24904
		-8.78168	15.81	-15.86	0.01931	-0.01946	7.97243	-7.98241	2.98333	-2.99628	0.23505	-0.23558
		-8.66368	15.1	-15.18	0.01907	-0.01939	8.42181	-8.43746	2.25883	-2.28151	0.22952	-0.22967
		-8.54568	14.68	-14.76	0.04246	-0.04339	7.69894	-7.72053	2.21075	-2.23392	0.26562	-0.26791
		-8.42768	14.41	-14.29	0.04365	-0.04281	7.66632	-7.63381	2.06865	-2.03364	0.349	-0.34451
		-8.30968	17.31	-17.29	0.04783	-0.04805	7.24699	-7.24544	1.84251	-1.83649	0.42845	-0.42986
		-8.19168	14.23	-14.2	0.02573	-0.02573	8.65388	-8.64375	1.02409	-1.01208	0.14319	-0.14256
		-8.07368	16.5	-16.58	0.06577	-0.0668	9.10518	-9.13103	2.41647	-2.43875	0.48422	-0.49291
		-7.95568	22.23	-22.34	0.22414	-0.2263	10.2829	-10.3176	4.43002	-4.4648	0.96611	-0.96975
		-7.83768	19.21	-19.06	0.41241	-0.41078	8.62538	-8.58595	3.48096	-3.4383	1.15252	-1.14285
		-7.71968	11.85	-11.8	0.17109	-0.16991	5.93057	-5.91474	1.71097	-1.69757	0.61322	-0.60767
		-7.60168	14.91	-14.89	0.02573	-0.02557	9.23361	-9.22894	0.43373	-0.42785	0.09981	-0.09893
		-7.48468	26.89	-26.91	0.09135	-0.09182	13.7978	-13.8013	2.63589	-2.64338	0.5862	-0.59022
		-7.36668	23.54	-23.55	0.12615	-0.12636	11.515	-11.5177	2.70001	-2.70292	0.83037	-0.83202
		-7.24868	21.95	-21.97	0.15317	-0.15352	10.4573	-10.4647	2.93324	-2.93524	0.90302	-0.90375
		-7.13068	22.73	-22.69	0.1041	-0.10368	11.0321	-11.0193	2.2313	-2.22223	0.67039	-0.66727
		-7.01268	22.03	-22.04	0.04919	-0.04946	13.3019	-13.3017	0.9624	-0.96426	0.23539	-0.23642
		-6.89468	20.57	-20.59	0.1233	-0.12479	10.3239	-10.329	1.52813	-1.5297	0.64541	-0.65384
		-6.77668	27.93	-27.94	0.26641	-0.26616	12.8074	-12.8123	2.62608	-2.62503	1.54078	-1.54238
		-6.65868	22.11	-22.12	0.14622	-0.14666	11.1098	-11.1109	2.01279	-2.02066	0.70406	-0.69968
		-6.54068	25.13	-25.4	0.30205	-0.31658	13.0236	-13.0781	2.07717	-2.14823	0.87046	-0.89572
		-6.42268	34.02	-33.94	0.8488	-0.84936	16.917	-16.9169	3.08865	-3.06441	2.07261	-2.05268
		-6.30468	22.29	-22.05	0.29127	-0.27981	12.529	-12.4735	1.35785	-1.30088	0.45866	-0.43754
		-6.18668	20.12	-20.35	0.13907	-0.14508	10.7601	-10.8131	1.49147	-1.55933	0.2391	-0.25086
		-6.06868	23.7	-23.55	0.22089	-0.21649	12.089	-12.056	2.30812	-2.26547	0.44	-0.43237
		-5.95168	19	-18.91	0.07149	-0.06892	10.1723	-10.1516	1.38855	-1.36341	0.18245	-0.17785
		-5.83368	16.43	-16.49	0.08124	-0.08173	9.01955	-9.03119	1.20909	-1.22547	0.26567	-0.26781
		-5.71568	20.59	-20.6	0.08948	-0.08959	9.89834	-9.90096	2.08481	-2.08852	0.31092	-0.31132
		-5.59768	22.47	-22.45	0.08047	-0.08037	10.7232	-10.7178	2.62991	-2.62473	0.27757	-0.27688
		-5.47968	17.4	-17.37	0.09196	-0.09158	9.04869	-9.04058	1.43715	-1.42813	0.31973	-0.31953
		-5.36168	15.27	-15.33	0.20806	-0.21562	7.78686	-7.79626	0.93368	-0.94192	0.53846	-0.55468
		-5.24368	15.69	-15.64	0.34694	-0.34636	7.04229	-7.03302	1.24432	-1.22874	0.86586	-0.86214
		-5.12568	26.17	-26.27	0.17351	-0.17313	12.0967	-12.1129	3.63833	-3.68502	0.47764	-0.47632
		-5.00768	21.08	-21.08	0.12303	-0.12141	7.82772	-7.83134	4.24267	-4.24819	0.33049	-0.32568
		-4.88968	25.19	-25.1	0.0751	-0.07485	10.4278	-10.4142	5.14665	-5.10753	0.17666	-0.17682
		-4.77168	22.66	-22.72	0.1079	-0.10923	7.89	-7.8977	5.07389	-5.09709	0.23635	-0.23914
		-4.65368	20.79	-20.92	0.21349	-0.22189	8.41397	-8.4378	3.42443	-3.44849	0.52186	-0.54509
		-4.53568	26	-25.89	0.27916	-0.27037	8.57078	-8.55619	6.84098	-6.823	0.72501	-0.70286
		-4.41768	18.61	-18.52	0.11872	-0.11466	6.89817	-6.88974	3.97562	-3.94579	0.34176	-0.32841
		-4.30068	22.61	-22.57	0.15294	-0.14964	10.9385	-10.9298	2.31394	-2.30327	0.24381	-0.23727
		-4.18268	11.21	-11.34	0.04891	-0.05241	6.33934	-6.36594	0.56637	-0.60263	0.15476	-0.16723
		-4.06468	18.5	-18.53	0.17498	-0.17763	8.18527	-8.1934	1.79884	-1.80645	0.65991	-0.65954
		-3.94668	18.84	-18.8	0.21558	-0.21428	7.38721	-7.37214	3.19964	-3.20429	0.83085	-0.82514
		-3.82868	24.31	-24.27	0.15702	-0.15639	7.27107	-7.2619	7.28846	-7.27323	0.62332	-0.62191
		-3.71068	14.24	-14.2	0.06476	-0.06487	6.22933	-6.22555	2.38274	-2.3637	0.13583	-0.13334
		-3.59268	15.72	-15.71	0.08369	-0.08394	6.33036	-6.33057	2.99752	-2.98961	0.1383	-0.13882
		-3.47468	20.65	-20.8	0.17393	-0.177	6.29389	-6.30718	5.7234	-5.79871	0.26149	-0.26594
		-3.35668	20.11	-19.93	0.07953	-0.07776	9.41484	-9.40114	2.83253	-2.73796	0.11975	-0.11673
		-3.23868	17.46	-17.55	0.0931	-0.09478	6.21898	-6.22653	4.13987	-4.18285	0.18717	-0.19001
		-3.12068	12.49	-12.41	0.11453	-0.11411	2.79016	-2.78235	4.23506	-4.19235	0.23985	-0.23749
		-3.00268	13.76	-13.9	0.10666	-0.10968	3.88494	-3.89199	3.47173	-3.54839	0.15505	-0.15698
		-2.88468	15.64	-15.6	0.22162	-0.22321	2.6566	-2.65491	6.20549	-6.18122	0.23239	-0.23257
		-2.76768	22.2	-22.15	0.26332	-0.26342	6.99837	-6.99623	4.80074	-4.7713	0.29637	-0.29523
		-2.64968	14.08	-14.08	0.11185	-0.11208	4.10987	-4.11036	3.81093	-3.81187	0.1416	-0.14139
		-2.53168	13.57	-13.53	0.12305	-0.12356	3.64733	-3.6446	4.13672	-4.11408	0.12163	-0.12038
		-2.41368	11.63	-11.97	0.22128	-0.24165	4.37723	-4.4194	1.5892	-1.71764	0.12817	-0.14504
		-2.29568	19.13	-18.97	0.66961	-0.66895	3.66553	-3.64399	7.20287	-7.14094	0.30677	-0.30024
		-2.17768	27.65	-27.63	0.49059	-0.49717	5.94168	-5.93959	10.0973	-10.0824	0.22059	-0.21927
		-2.05968	21.4	-21.31	0.73069	-0.76217	4.97988	-4.966	6.86749	-6.81385	0.25662	-0.25296
		-1.94168	14.29	-14.49	2.38387	-2.48579	2.09529	-2.11016	5.25968	-5.30163	0.08547	-0.08695
		-1.82368	15.74	-15.52	1.93605	-1.7924	2.32095	-2.30459	6.44387	-6.42684	0.08985	-0.0879
		-1.70568	7.858	-7.858	0.24159	-0.23592	2.77672	-2.78613	1.30822	-1.29249	0.10758	-0.11058
		-1.58768	11.84	-11.77	0.5337	-0.53046	3.82308	-3.80796	1.85589	-1.83889	0.37977	-0.37349
		-1.46968	8.155	-8.283	0.08325	-0.08576	2.79389	-2.80097	1.83515	-1.91586	0.02121	-0.02157
		-1.35168	6.908	-6.776	0.13829	-0.13401	1.06403	-1.05542	3.35896	-3.27972	0.03051	-0.02967
		-1.23468	1.939	-1.937	0.00146	-0.00142	0.99394	-0.99378	0.0096	-0.00846	0.00015	-0.00014
		-1.11668	0.101	-0.1009	8e-05	-8e-05	0.05209	-0.05206	2e-05	-2e-05	0	0
		-0.99868	1.791	-1.793	0.00855	-0.0091	0.90018	-0.90059	0.00098	-0.00103	0.00025	-0.00026
		-0.88068	5.329	-5.715	0.91872	-1.20596	2.06846	-2.0867	0.05469	-0.07118	0.02731	-0.03561
		-0.76268	17.02	-16.88	10.7789	-10.6749	1.93755	-1.93101	0.62403	-0.61994	0.29822	-0.29543
		-0.64468	2.189	-2.125	0.91196	-0.87093	0.53202	-0.52258	0.04764	-0.04259	0.01951	-0.01581
		-0.52668	9.844	-9.887	5.72186	-5.7595	1.34015	-1.3407	0.19777	-0.19935	0.03725	-0.03668
		-0.40868	0.9266	-0.697	0.45018	-0.27789	0.18119	-0.17464	0.01539	-0.00952	0.00298	-0.00181
		-0.29068	0.3091	-0.3093	0.00018	-0.00017	0.16372	-0.16382	0.0001	-0.00012	2e-05	-2e-05
		-0.17268	0.3213	-0.5167	0.01214	-0.03542	0.14862	-0.20999	0.01577	-0.04655	0.00208	-0.0062
		-0.05468	5.251	-6.222	0.55772	-0.66187	1.70545	-2.00741	0.8108	-0.97304	0.10539	-0.13027
		0.06332	4.887	-3.689	0.32998	-0.21664	1.70288	-1.31194	0.76225	-0.57026	0.07693	-0.05331
		0.18132	8.163	-8.184	0.14556	-0.13069	2.90156	-2.91647	1.5797	-1.58886	0.04366	-0.04083
		0.29832	7.694	-7.624	0.1559	-0.14431	3.01568	-2.99679	1.10927	-1.09614	0.02819	-0.02647
		0.41632	6.482	-6.708	0.22202	-0.23595	2.29063	-2.35902	1.0979	-1.14578	0.04976	-0.05288
		0.53432	9.274	-9.201	0.279	-0.2762	3.50937	-3.48292	1.23672	-1.2228	0.06926	-0.06956
		0.65232	7.172	-7.127	0.20651	-0.21314	2.67794	-2.65927	0.98496	-0.97498	0.06416	-0.06518
		0.77032	8.592	-8.684	0.43512	-0.46606	3.02855	-3.04611	1.33919	-1.3431	0.14323	-0.154
		0.88832	12.28	-12.21	0.89364	-0.89906	3.91759	-3.88905	2.1555	-2.14295	0.28429	-0.28714
		1.00632	12.31	-12.52	0.44973	-0.44462	4.39265	-4.47063	1.91678	-1.964	0.19669	-0.19782
		1.12432	14.03	-13.87	0.60288	-0.58893	5.742	-5.69286	1.07275	-1.04189	0.252	-0.24927
		1.24232	8.051	-7.965	0.31882	-0.30588	3.42448	-3.40021	0.53828	-0.52527	0.14874	-0.14477
		1.36032	9.383	-9.566	0.19658	-0.20434	3.97602	-4.03597	0.81735	-0.8509	0.10694	-0.11278
		1.47832	13.58	-13.54	0.4275	-0.4224	5.01303	-5.00443	2.03477	-2.02379	0.2498	-0.24997
		1.59632	19.86	-19.97	0.35785	-0.34261	7.64665	-7.6916	2.69165	-2.72698	0.23894	-0.23302
		1.71432	19.55	-19.38	0.18103	-0.16813	8.077	-8.02476	2.0406	-2.01059	0.14728	-0.13874
		1.83132	9.056	-8.962	0.01448	-0.01283	4.35996	-4.32986	0.17501	-0.15223	0.01351	-0.01193
		1.94932	7.167	-7.188	0.03384	-0.03592	3.49485	-3.49873	0.03012	-0.03187	0.03714	-0.03969
		2.06732	9.14	-9.219	0.51541	-0.52239	3.04114	-3.05934	0.4724	-0.47795	0.6013	-0.61128
		2.18532	8.957	-8.861	0.25488	-0.24553	3.7386	-3.71676	0.2338	-0.22476	0.2928	-0.28309
		2.30332	6.588	-6.593	0.0094	-0.00944	3.29017	-3.29088	0.01545	-0.01614	0.01679	-0.01749
		2.42132	10.94	-11.1	0.21608	-0.22119	4.26872	-4.30529	0.42513	-0.4443	0.51629	-0.53348
		2.53932	7.436	-7.271	0.19194	-0.18176	2.69204	-2.65643	0.36724	-0.35447	0.45305	-0.43262
		2.65732	4.148	-4.154	0.0079	-0.00807	2.01013	-2.01073	0.01739	-0.01793	0.01329	-0.01349
		2.77532	14.52	-14.78	0.36548	-0.38537	5.00852	-5.06978	0.59579	-0.61999	0.54994	-0.58008
		2.89332	12.46	-12.2	0.432	-0.41257	3.00497	-2.9447	0.68257	-0.65881	0.50408	-0.47443
		3.01132	8.414	-8.937	0.04024	-0.04849	3.46046	-3.59211	0.36601	-0.47199	0.07816	-0.10034
		3.12932	23.58	-23.38	0.17897	-0.17873	9.0536	-9.00541	1.75084	-1.71103	0.51792	-0.51881
		3.24732	15.89	-15.72	0.15716	-0.1528	4.52281	-4.47577	1.33617	-1.29501	0.68311	-0.67472
		3.36532	16.59	-16.54	0.14304	-0.14166	4.78509	-4.76876	1.21821	-1.20541	0.6063	-0.60355
		3.48232	11.68	-11.62	0.08508	-0.08384	2.80259	-2.79048	0.98724	-0.97897	0.26457	-0.26165
		3.60032	18.19	-18.18	0.09665	-0.0954	5.3557	-5.33931	2.20218	-2.18639	0.20444	-0.20407
		3.71832	20.64	-20.74	0.12156	-0.12175	5.66091	-5.68928	2.53474	-2.55954	0.23284	-0.23356
		3.83632	20.99	-21.04	0.11032	-0.10987	5.49222	-5.50007	2.45496	-2.46261	0.22689	-0.22517
		3.95432	20.13	-20.14	0.09688	-0.09633	4.49223	-4.48327	1.91164	-1.90717	0.14824	-0.14697
		4.07232	17.9	-17.94	0.06343	-0.06292	3.56137	-3.55639	1.13585	-1.13204	0.10472	-0.10424
		4.19032	22.5	-22.47	0.10358	-0.10373	4.59315	-4.59532	1.76604	-1.76759	0.16356	-0.16473
		4.30832	24.05	-24.04	0.10927	-0.10908	4.82983	-4.8261	2.33984	-2.33696	0.19401	-0.19503
		4.42632	23.39	-23.4	0.1403	-0.14063	4.56047	-4.5663	2.52647	-2.52906	0.25215	-0.25369
		4.54432	25.79	-25.84	0.12738	-0.12771	6.58707	-6.60625	2.34155	-2.35139	0.37962	-0.38862
		4.66232	24.49	-24.67	0.14575	-0.14695	4.45911	-4.49878	1.91038	-1.93386	0.64125	-0.65526
		4.78032	20.16	-19.91	0.1125	-0.11075	4.01989	-3.95618	1.20182	-1.16702	0.42876	-0.40881
		4.89832	17.26	-17.22	0.09156	-0.0911	2.88728	-2.87701	0.87536	-0.87114	0.2101	-0.20671
		5.01532	18.08	-18.14	0.09641	-0.09636	2.5348	-2.54096	0.86994	-0.87526	0.15715	-0.15679
		5.13332	24.87	-24.87	0.19772	-0.19736	4.62571	-4.63424	1.17078	-1.17954	0.24676	-0.24648
		5.25132	21.75	-21.79	0.23835	-0.23873	4.62363	-4.64664	1.70006	-1.71702	0.43167	-0.43401
		5.36932	27.72	-27.88	0.20692	-0.2062	5.60824	-5.63207	2.51656	-2.53629	0.46444	-0.46381
		5.48732	28.34	-28.38	0.1478	-0.14802	4.7101	-4.71158	2.54938	-2.55049	0.26346	-0.26306
		5.60532	28.54	-28.43	0.14887	-0.14822	4.43933	-4.40529	2.24825	-2.22263	0.18838	-0.18795
		5.72332	31.15	-31.09	0.14085	-0.14052	6.90232	-6.8901	2.38893	-2.37579	0.16938	-0.1689
		5.84132	28.77	-28.69	0.13436	-0.13347	5.26324	-5.24097	2.58618	-2.56986	0.16857	-0.16709
		5.95932	28.45	-28.52	0.12048	-0.12072	5.23798	-5.24842	2.45266	-2.45851	0.14205	-0.14205
		6.07732	27.01	-27.02	0.11131	-0.11163	4.52041	-4.51035	1.94867	-1.94366	0.14924	-0.14956
		6.19532	27.06	-26.98	0.12811	-0.12791	4.12473	-4.12549	2.27043	-2.27297	0.18128	-0.18084
		6.31332	25.29	-25.28	0.12279	-0.12253	3.98595	-3.98439	2.20128	-2.20269	0.17709	-0.17666
		6.43132	25.5	-25.58	0.1141	-0.11403	3.90107	-3.90621	1.84258	-1.84441	0.16122	-0.16114
		6.54832	28.01	-28.05	0.1151	-0.11582	3.89071	-3.8888	1.74524	-1.7412	0.17291	-0.17286
		6.66632	29.51	-29.48	0.1554	-0.15526	4.63923	-4.64157	1.56725	-1.56565	0.2039	-0.20398
		6.78432	30.27	-30.33	0.1399	-0.14012	5.52717	-5.52454	1.62136	-1.62397	0.18623	-0.18606
		6.90232	32.48	-32.51	0.11485	-0.11473	5.44071	-5.44395	1.6583	-1.65904	0.15808	-0.15811
		7.02032	30.83	-30.8	0.11897	-0.11927	5.08651	-5.08883	1.70561	-1.70614	0.14924	-0.14915
		7.13832	32.16	-32.05	0.12861	-0.12829	5.19292	-5.17825	1.7929	-1.77923	0.15592	-0.15558
		7.25632	29.03	-28.28	0.1118	-0.10598	4.98247	-4.94787	1.72442	-1.60126	0.14471	-0.1398
		7.37432	15.94	-15.8	0.05534	-0.04745	3.67621	-3.83175	0.77162	-0.66339	0.06659	-0.06303
		7.49232	2.29	-2.92	0.00688	-0.00726	0.57885	-0.83734	0.10862	-0.10162	0.00803	-0.00701
		7.61032	0.00949	-0.02167	3e-05	-5e-05	0.00238	-0.00672	0.00045	-0.00071	3e-05	-4e-05
		7.72832	0	0	0	0	0	0	0	0	0	0
		7.84632	0	0	0	0	0	0	0	0	0	0
		7.96432	0	0	0	0	0	0	0	0	0	0
		8.08132	0	0	0	0	0	0	0	0	0	0
		8.19932	0	0	0	0	0	0	0	0	0	0
		8.31732	0	0	0	0	0	0	0	0	0	0
		8.43532	0	0	0	0	0	0	0	0	0	0
		8.55332	0	0	0	0	0	0	0	0	0	0
		8.67132	0	0	0	0	0	0	0	0	0	0
		8.78932	0	0	0	0	0	0	0	0	0	0
		8.90732	0	0	0	0	0	0	0	0	0	0
		9.02532	0	0	0	0	0	0	0	0	0	0

## Sheet: Figure 3a
Figure 3a		Co-CN	CN@G	Co-CN@G	Co-CN	CN@G	Co-CN@G
		H2O2 formed (µM)			Y error
		678	2766	8291	32	111	239

## Sheet: Figure 3b
Figure 3b
		Simulated seawater			Seawater		Water
		Time (h)	H2O2 formed (µM)	Y error	H2O2 formed (µM)	Y error	H2O2 formed (µM)	Y error
		1	1698.5	109	2030.5	105	1238.1	134
		2	4675.9	151	3905.9	153	2438	182
		3	6591.7	172	5680.7	167.3	3936.2	193
		4	7581	183	6868	185.9	5000.1	205
		6	8151	197	7738.4	195.8	5676	201
		8	8574	195	8130	198.2	5745.9	207
		10	8776	237	8291	239	5767.1	221
		12	8993	239	8531	242	5872	223
		15	9260	243	8891	245	6169	226

[truncated: 44 more sheets: Figure 3c, Figure 3d, Figure 3e, Figure 3f, Figure 3g, Figure 3h, Figure 3i, Figure 4a, Figure 4b, Figure 4c, Figure 4d, Figure 4e, Figure 5d, Figure 5e, Supplementary Figure 1 , Supplementary Figure 2, Supplementary Figure 3, Supplementary Figure 6, Supplementary Figure 7, Supplementary Figure 8 …]
